# Supplementary material for: Posterior-based proposals for speeding up Markov chain Monte Carlo
Source: R Soc Open Sci. 2019 Nov 20;6(11):190619. doi: 10.1098/rsos.190619 (PMC6894579; doi:10.1098/rsos.190619)
Supplement: Diagnostic Test Code [file rsos190619supp2.zip › rsos190619supp2.cc]

// This code is for the illustrative model from section 5.1 which uses diagnostic test results
// Compile with g++ diagnostic_model_5.1.cc -O3
// Run with ./a.out

using namespace std;

#include <stdio.h>
#include <stdlib.h>
#include <fstream>
#include <iostream>
#include <math.h>
#include <time.h>
#include <sstream>

const long nsamp = 100000;                     // Number of samples
const long burnin = 10000;                      // Burnin / adaptation period
const long N = 1000;                            // Number of individuals

const short GIBBS = 0, MBP = 1, PBP = 2, PMCMC = 3, PMCMC2 = 4;     // Determines the type of proposals used
short type;

double pdis_mc;                                 // The prevalence of the disease
double Se1_mc, Sp1_mc;                          // Sensitivity and specificity of the first test
double Se2_mc, Sp2_mc;                          // Sensitivity and specificity of the second test

double pdis_pr, Se1_pr, Sp1_pr, Se2_pr, Sp2_pr; // Proposed parameter values

long ntr_mbp, nac_mbp;                          // Used to calculate acceptance probabilities
long ntr_pbp, nac_pbp;
double ntr_pmcmc, nac_pmcmc;

double varjump;                                 // This sets j the jumping size

long s;                                         // Current sample number

short D_mc[N], D_pr[N];                         // The underlying disease status
short obs1[N], obs2[N];                         // The observations y

const short nvar = 5;                           // The number of model parameters
double varav[nvar];                             // Variables used to generate covariance estimates
double varst[nvar][nsamp];
double pdiseasest[nsamp];
double sigav[nvar][nvar];
double sigma[nvar][nvar];
long draw;
long draw_burn;
double Zchol[nvar][nvar];                       // Used to sample from MVN (using Cholesky decomposition)

const short partmax = 10000;                    // Variables for PMCMC
short npart;
double npartf;
short P_part[partmax];
short P_partst[partmax];
double w_part[partmax], wsum_part[partmax];
short skip;
double part_ac = 0.25;

double Li, Lobi;                                // The latent process likelihood and observation model

// Draws a uniform random number between 0 and 1
double ran(){ double r = double(rand())/RAND_MAX; if(r == 0) r = 0.00000001; return r;}

// Draws a normally distributed sample
double normal(double mu, double sd){ return mu + sd*sqrt(-2*log(ran()))*cos(2*3.141592654*ran());}

void gibbs();                                   // Functions used
void mbp();
void pbp();
double betasamp(double alpha, double beta);
void varcorr();
void chol();
void initialise();
double ESS();
void propose_parameters();
void pmcmc();
void pmcmc_ID1();
double likelihood_mc();
double observation_mc();
double likelihood_pr();
double observation_pr();

int main (int argc, char *argv[])
{
  long time, loop, loopmax = 50;
  double l, j, av = 0, avt;

  type = GIBBS;

  for(loop = 0; loop < loopmax; loop++){                                 // Averages over 50 replicates
    initialise();

   for(s = 0; s < nsamp; s++){                                           // Performs MCMC loop
      if(s%10000 == 0) cout << "Update " << s << " / " << nsamp << "\n";

      if(s == burnin) time = -clock();

      varst[0][s] = pdis_mc; varst[1][s] = Se1_mc; varst[2][s] = Sp1_mc; // Stores parameter samples
      varst[3][s] = Se2_mc; varst[4][s] = Sp2_mc;

      switch(type){
        case GIBBS:
          gibbs();
          break;

        case MBP:
          if(s < burnin) varcorr();
          mbp();
          if(s%4 == 0){ gibbs(); Lobi = observation_mc();}
          break;

        case PBP:
          if(s < burnin) varcorr();
          pbp();
          if(s%4 == 0){ gibbs(); Li = likelihood_mc(); Lobi = observation_mc();}
          break;

        case PMCMC:
          if(s < burnin) varcorr();
          pmcmc();
          break;

        case PMCMC2:
          if(s < burnin) varcorr();
          pmcmc_ID1();
          break;
      }
    }
    time += clock();

    switch(type){
      case MBP: cout << double(nac_mbp)/ntr_mbp << " MBP acceptance rate\n"; break;
      case PBP: cout << double(nac_pbp)/ntr_pbp << " PBP acceptance rate\n"; break;
      case PMCMC: case PMCMC2:
        cout << double(nac_pmcmc)/ntr_pmcmc << " PMCMC acceptance rate\n";
        cout << npart << " Number of particles\n";
        break;
    }

    cout << double(time)/CLOCKS_PER_SEC << " Total time in seconds\n";
    cout << N << " Number of individuals\n";
    avt = 100*(double(time)/CLOCKS_PER_SEC)/ESS();
    cout << avt << " CPU time to get 100 effective samples of the disease prevalence\n";
    av += avt;
    cout << av/(loop+1) << " Average CPU time to get 100 effective samples of the disease prevalence\n\n";
  }
}

void gibbs()                                                         // Gibbs update
{
  short i, Ndisdis1, Ndisnot1, Nnotdis1, Nnotnot1, Ndisdis2, Ndisnot2, Nnotdis2, Nnotnot2, Ndis;
  double pdis, pnot;

  for(i = 0; i < N; i++){   // Performs a Gibbs update for the disease status
    pdis = pdis_mc;
    if(obs1[i] == 1) pdis *= Se1_mc; else pdis *= 1-Se1_mc;
    if(obs2[i] == 1) pdis *= Se2_mc; else pdis *= 1-Se2_mc;

    pnot = 1-pdis_mc;
    if(obs1[i] == 1) pnot *= 1-Sp1_mc; else pnot *= Sp1_mc;
    if(obs2[i] == 1) pnot *= 1-Sp2_mc; else pnot *= Sp2_mc;

    if(ran() < pdis/(pdis+pnot)) D_mc[i] = 1; else D_mc[i] = 0;
  }

  Ndis = 0;            // Performs a Gibbs update for the disease prevalence
  Ndisdis1 = 0; Ndisnot1 = 0; Nnotdis1 = 0; Nnotnot1 = 0; Ndisdis2 = 0; Ndisnot2 = 0; Nnotdis2 = 0; Nnotnot2 = 0;
  for(i = 0; i < N; i++){
    if(D_mc[i] == 1){
      Ndis++;
      if(obs1[i] == 1) Ndisdis1++; else Ndisnot1++;
      if(obs2[i] == 1) Ndisdis2++; else Ndisnot2++;
    }
    else{
      if(obs1[i] == 1) Nnotdis1++; else Nnotnot1++;
      if(obs2[i] == 1) Nnotdis2++; else Nnotnot2++;
    }
  }

  pdis_mc = betasamp(Ndis+1,N-Ndis+1);
  Se1_mc = betasamp(Ndisdis1+1,Ndisnot1+1);
  do{ Sp1_mc = betasamp(Nnotnot1+1,Nnotdis1+1);}while(Sp1_mc < 0.5);
  Se2_mc = betasamp(Ndisdis2+1,Ndisnot2+1);
  do{ Sp2_mc = betasamp(Nnotnot2+1,Nnotdis2+1);}while(Sp2_mc < 0.5);
}

void mbp()                                                  // Makes a model-based proposal
{
  short i, d_pr, d_mc;
  double  p_mc, p_pr, al, Lobf;
  double pd_mc, pnd_mc, pd_pr, pnd_pr;

  propose_parameters();

  if(pdis_pr < 0 || pdis_pr > 1 || Se1_pr < 0 || Se1_pr > 1 || Sp1_pr < 0.5 || Sp1_pr > 1 ||
                                   Se2_pr < 0 || Se2_pr > 1 || Sp2_pr < 0.5 || Sp2_pr > 1) return;

  for(i = 0; i < N; i++){
    d_mc = D_mc[i];

    p_mc = pdis_mc;                              // The sampling distribution comes from the model
    p_pr = pdis_pr;

    if(p_pr > p_mc){                             // Implements the MBP updates for the Bernouilli distribution
      if(d_mc == 0){
        if(ran() < (p_pr - p_mc)/(1-p_mc)) d_pr = 1; else d_pr = 0;
      }
      else d_pr = 1;
    }
    else{
      if(d_mc == 1){
        if(ran() < 1-p_pr/p_mc) d_pr = 0; else d_pr = 1;
      }
      else d_pr = 0;
    }

    D_pr[i] = d_pr;
  }

  Lobf = observation_pr();
  al = exp(Lobf-Lobi);

  ntr_mbp++;
  if(ran() < al){
    nac_mbp++;                                                            // Proposal accepted

    Lobi = Lobf;
    for(i = 0; i < N; i++) D_mc[i] = D_pr[i];                             // Copies proposed state
    pdis_mc = pdis_pr;
    Se1_mc = Se1_pr; Sp1_mc = Sp1_pr; Se2_mc = Se2_pr; Sp2_mc = Sp2_pr;

    if(s < burnin){ varjump *= 1.02; if(varjump > 1.5) varjump = 1.5;}    // Adaptively changes j
  }
  else{                                                                   // Proposal rejected
    if(s < burnin) varjump *= 0.99;                                       // Adaptively changes j
  }
}

void pbp()                                                                // Makes a posterior-based proposal
{
  short i, d_pr, d_mc, ob1, ob2;
  double sum, p_mc, p_pr, mult, al, Lf, Lobf;
  double pd_mc, pnd_mc, pd_pr, pnd_pr;

  propose_parameters();

  if(pdis_pr < 0 || pdis_pr > 1 || Se1_pr < 0 || Se1_pr > 1 || Sp1_pr < 0.5 || Sp1_pr > 1 ||
                                   Se2_pr < 0 || Se2_pr > 1 || Sp2_pr < 0.5 || Sp2_pr > 1) return;

  sum = 0;
  for(i = 0; i < N; i++){
    ob1 = obs1[i]; ob2 = obs2[i];
    d_mc = D_mc[i];

    pd_mc = pdis_mc; pnd_mc = 1-pd_mc;
    pd_pr = pdis_pr; pnd_pr = 1-pd_pr;

    if(ob1 == 1){
      pd_mc *= Se1_mc; pnd_mc *= 1-Sp1_mc;
      pd_pr *= Se1_pr; pnd_pr *= 1-Sp1_pr;
    }
    else{
      pd_mc *= 1-Se1_mc; pnd_mc *= Sp1_mc;
      pd_pr *= 1-Se1_pr; pnd_pr *= Sp1_pr;
    }

    if(ob2 == 1){
      pd_mc *= Se2_mc; pnd_mc *= 1-Sp2_mc;
      pd_pr *= Se2_pr; pnd_pr *= 1-Sp2_pr;
    }
    else{
      pd_mc *= 1-Se2_mc; pnd_mc *= Sp2_mc;
      pd_pr *= 1-Se2_pr; pnd_pr *= Sp2_pr;
    }
    p_mc = pd_mc/(pd_mc+pnd_mc);
    p_pr = pd_pr/(pd_pr+pnd_pr);

    if(p_pr > p_mc){                                      // Implements the PBP update
      if(d_mc == 0){
        if(ran() < (p_pr - p_mc)/(1-p_mc)) d_pr = 1; else d_pr = 0;
      }
      else d_pr = 1;
    }
    else{
      if(d_mc == 1){
        if(ran() < 1-p_pr/p_mc) d_pr = 0; else d_pr = 1;
      }
      else d_pr = 0;
    }

    D_pr[i] = d_pr;

    if(d_mc == 1) mult = p_mc; else mult = 1-p_mc;
    if(d_pr == 1) mult /= p_pr; else mult /= 1-p_pr;

    sum += log(mult);
  }

  Lf = likelihood_pr(); Lobf = observation_pr();
  al = exp(Lf+Lobf-Li-Lobi+sum);

  ntr_pbp++;
  if(ran() < al){
    nac_pbp++;                                                            // Proposal accepted

    Li = Lf; Lobi = Lobf;
    for(i = 0; i < N; i++) D_mc[i] = D_pr[i];                             // Copies proposed state
    pdis_mc = pdis_pr;
    Se1_mc = Se1_pr; Sp1_mc = Sp1_pr; Se2_mc = Se2_pr; Sp2_mc = Sp2_pr;

    if(s < burnin){ varjump *= 1.02; if(varjump > 1.5) varjump = 1.5;}    // Adaptively increases j
  }
  else{                                                                   // Proposal rejected
    if(s < burnin) varjump *= 0.99;                                       // Adaptively reduces j
  }
}

void pmcmc()                                                              // A particle MCMC implementation
{
  short p, pp, i, D;
  double sum, al, z, fup = 1.02, fac, Lf;

  if(s < burnin){ npart = short(npartf+0.5); if(npart == 0) npart = 1; if(npart > partmax) npart = partmax;}

  propose_parameters();

  if(pdis_pr < 0 || pdis_pr > 1 || Se1_pr < 0 || Se1_pr > 1 || Sp1_pr < 0.5 || Sp1_pr > 1 || 
                                   Se2_pr < 0 || Se2_pr > 1 || Sp2_pr < 0.5 || Sp2_pr > 1) return;

  for(p = 0; p < npart; p++) w_part[p] = 1;

  skip = 1;
  Lf = 0;
  for(i = 0; i < N; i++){
    for(p = 0; p < npart; p++){
      if(ran() < pdis_pr) D = 1; else D = 0;

      if(D == 1){
        if(obs1[i] == 1) fac = Se1_pr; else fac = 1-Se1_pr;
        if(obs2[i] == 1) fac *= Se2_pr; else fac *= 1-Se2_pr;
      }
      else{
        if(obs1[i] == 0) fac = Sp1_pr; else fac = 1-Sp1_pr;
        if(obs2[i] == 0) fac *= Sp2_pr; else fac *= 1-Sp2_pr;
      }

      w_part[p] *= fac;
    }

    if(i == N-1 || i%skip == 0){                      // bootstrap
      sum = 0; for(p = 0; p < npart; p++){ sum += w_part[p]; wsum_part[p] = sum;}
      Lf += log(sum/npart);

      for(p = 0; p < npart; p++) w_part[p] = 1;
    }
  }

  al = exp(Lf-Li);

  ntr_pmcmc++;
  if(ran() < al){
    nac_pmcmc++;

    pdis_mc = pdis_pr;
    Se1_mc = Se1_pr;
    Sp1_mc = Sp1_pr;
    Se2_mc = Se2_pr;
    Sp2_mc = Sp2_pr;

    Li = Lf;
    if(s < burnin) npartf /= fup;
  }
  else{
    if(s < burnin) npartf /= pow(fup,-part_ac/(1-part_ac));
  }
}

void pmcmc_ID1()                                                          // A particle MCMC with ID1
{
  short p, pp, i, D, ob1, ob2;
  double sum, al, z, fup = 1.02, fac, Lf, pd_pr, pnd_pr, p_pr;

  npart = 1;

  propose_parameters();

  if(pdis_pr < 0 || pdis_pr > 1 || Se1_pr < 0 || Se1_pr > 1 || Sp1_pr < 0.5 || Sp1_pr > 1 || 
                                   Se2_pr < 0 || Se2_pr > 1 || Sp2_pr < 0.5 || Sp2_pr > 1) return;

  for(p = 0; p < npart; p++) w_part[p] = 1;

  skip = 1;
  Lf = 0;
  for(i = 0; i < N; i++){
    for(p = 0; p < npart; p++){
      ob1 = obs1[i]; ob2 = obs2[i];              // Constructs the sampler ID1

      pd_pr = pdis_pr; pnd_pr = 1-pd_pr;

      if(ob1 == 1){ pd_pr *= Se1_pr; pnd_pr *= 1-Sp1_pr;}
      else{ pd_pr *= 1-Se1_pr; pnd_pr *= Sp1_pr;}

      if(ob2 == 1){ pd_pr *= Se2_pr; pnd_pr *= 1-Sp2_pr;}
      else{ pd_pr *= 1-Se2_pr; pnd_pr *= Sp2_pr;}
      p_pr = pd_pr/(pd_pr+pnd_pr);

      if(ran() < p_pr) D = 1; else D = 0;         // Samples from ID1

      if(D == 1){                                 // Gives contribution to the weight from observation
        if(obs1[i] == 1) fac = Se1_pr; else fac = 1-Se1_pr;
        if(obs2[i] == 1) fac *= Se2_pr; else fac *= 1-Se2_pr;
      }
      else{
        if(obs1[i] == 0) fac = Sp1_pr; else fac = 1-Sp1_pr;
        if(obs2[i] == 0) fac *= Sp2_pr; else fac *= 1-Sp2_pr;
      }

      if(D == 1) fac *= pdis_pr/p_pr;             // Gives correction based on sampling ID1 instread of ID0
      else fac *= (1-pdis_pr)/(1-p_pr);

      w_part[p] *= fac;
    }

    if(i == N-1 || i%skip == 0){                  // Bootstrap
      sum = 0; for(p = 0; p < npart; p++){ sum += w_part[p]; wsum_part[p] = sum;}
      Lf += log(sum/npart);

      for(p = 0; p < npart; p++) w_part[p] = 1;
    }
  }

  al = exp(Lf-Li);

  ntr_pmcmc++;
  if(ran() < al){
    nac_pmcmc++;

    pdis_mc = pdis_pr;
    Se1_mc = Se1_pr;
    Sp1_mc = Sp1_pr;
    Se2_mc = Se2_pr;
    Sp2_mc = Sp2_pr;

    Li = Lf;
  }
}

/* ADDITIONAL FUNCTIONS */

double gammasamp(double a, double b)             // Draws a gamma distributed sample
{
  if(a < 1){
    double u = ran();
    return gammasamp(1.0 + a, b) * pow (u, 1.0 / a);
  }
  else{
    double x, v, u;
    double d = a - 1.0 / 3.0;
    double c = (1.0 / 3.0) / sqrt (d);
 
    while(1 == 1){
      do{
        x = sqrt(-2*log(ran()))*cos(2*3.141592654*ran());
        v = 1.0 + c * x;
      }while (v < 0);

      v = v*v*v;
      u = ran();

      if (log(u) < 0.5*x*x + d*(1 - v + log(v))) break;
    }

    return d*v/b;
  }
}

double betasamp(double alpha, double beta)              // Draws a beta distributed sample
{
  double X, Y;
  X = gammasamp(alpha,1);
  Y = gammasamp(beta,1);
  return X/(X+Y);
}

void varcorr()                                          // Uses MCMC samples to estimate the covariance matrix
{
  short v, v2, f;
  double var[nvar];

  var[0] = pdis_mc; var[1] = Se1_mc; var[2] = Sp1_mc; var[3] = Se2_mc; var[4] = Sp2_mc;

  for(v = 0; v < nvar; v++){ varav[v] += var[v]; for(v2 = 0; v2 < nvar; v2++) sigav[v][v2] += var[v]*var[v2];}
  draw++;

  if(draw_burn < s/2){                                // Adaptively removes samples during the adaptation
    for(v = 0; v < nvar; v++){ 
      varav[v] -= varst[v][draw_burn]; 
      for(v2 = 0; v2 < nvar; v2++) sigav[v][v2] -= varst[v][draw_burn]*varst[v2][draw_burn];
    }
    draw--;
    draw_burn++;
  }

  if(s%100 == 0){
    for(v = 0; v < nvar; v++){ 
      for(v2 = 0; v2 < nvar; v2++) sigma[v][v2] = sigav[v][v2]/draw - (varav[v]/draw)*(varav[v2]/draw);
    }
    chol();
  }
}

void chol()                                    // Performs the Cholesky decomposition for MVN sampling
{
  short i, j, ii, jj, v1, v2;
  double aii, sum, A[nvar][nvar], Lch[nvar][nvar], Tch[nvar][nvar];

  for(v1 = 0; v1 < nvar; v1++){
    for(v2 = 0; v2 < nvar; v2++){
      A[v1][v2] = sigma[v1][v2];
      if(v1 == v2) Zchol[v1][v2] = 1; else Zchol[v1][v2] = 0;
    }
  }

  for(i = 0; i < nvar; i++){
    for(v1 = 0; v1 < nvar; v1++){
      for(v2 = 0; v2 < nvar; v2++){
        if(v1 == v2) Lch[v1][v2] = 1; else Lch[v1][v2] = 0;
      }
    }

    aii = A[i][i];
    Lch[i][i] = sqrt(aii);
    for(j = i+1; j < nvar; j++){
      Lch[j][i] = A[j][i]/sqrt(aii);
    }

    for(ii = i+1; ii < nvar; ii++){
      for(jj = i+1; jj < nvar; jj++){
        A[jj][ii] -= A[ii][i]*A[jj][i]/aii;
      }
    }
    A[i][i] = 1;
    for(j = i+1; j < nvar; j++){ A[j][i] = 0; A[i][j] = 0;}

    for(v1 = 0; v1 < nvar; v1++){
      for(v2 = 0; v2 < nvar; v2++){
        sum = 0; for(ii = 0; ii < nvar; ii++) sum += Zchol[v1][ii]*Lch[ii][v2];
        Tch[v1][v2] = sum;
      }
    }

    for(v1 = 0; v1 < nvar; v1++){
      for(v2 = 0; v2 < nvar; v2++){
        Zchol[v1][v2] = Tch[v1][v2];
      }
    }
  }
}

double ESS()                                      // Calculates the effective sample size
{
  long s, i, num;
  double cor, av, av2, var, sum;

  num = nsamp-burnin;
  for(s = 0; s < num; s++) pdiseasest[s] = varst[0][s+burnin];

  av = 0; av2 = 0;
  for(s = 0; s < num; s++){
    av += pdiseasest[s];
    av2 += pdiseasest[s]*pdiseasest[s];
  }
  av /= num; av2 /= num;
  var = av2 - av*av;

  sum = 1;
  for(i = 1; i < num/2; i++){                // Calculates the  auto-correlation
    cor = 0;
    for(s = 0; s < num-i; s++) cor += (pdiseasest[s]-av)*(pdiseasest[s+i]-av);

    cor /= (num-i)*var;
    if(cor < 0.05) break;    // Truncates to avoid spurious bias from the long time tail
    sum += 2*cor;
  }
  return num/sum;
}

void initialise()                          // Initialises model parameters
{
  short i, s, v, v2;
  double var[nvar];

  pdis_mc = 0.5; Se1_mc = 0.6; Sp1_mc = 0.9; Se2_mc = Se1_mc; Sp2_mc = Sp1_mc;

  npartf = 1;

  ntr_pbp = 0; nac_pbp = 0;
  ntr_pmcmc = 0; nac_pmcmc = 0;

  for(i = 0; i < N; i++){                 // Simulates data
    if(ran() < pdis_mc) D_mc[i] = 1;      // The true disease status
    else D_mc[i] = 0;

    if(D_mc[i] == 1){                     // Results from two imperfect diagnostic tests
      if(ran() < Se1_mc) obs1[i] = 1; else obs1[i] = 0;
      if(ran() < Se2_mc) obs2[i] = 1; else obs2[i] = 0;
    }
    else{
      if(ran() < Sp1_mc) obs1[i] = 0; else obs1[i] = 1;
      if(ran() < Sp2_mc) obs2[i] = 0; else obs2[i] = 1;
    }
  }

  for(v = 0; v < nvar; v++){ varav[v] = 0; for(v2 = 0; v2 < nvar; v2++) sigav[v][v2] = 0;}

  draw = 0; draw_burn = 0;
  for(s = 0; s < 10; s++){                // Initialises the covariance matrix
    var[0] = pdis_mc + normal(0,0.02);
    var[1] = Se1_mc + normal(0,0.02);
    var[2] = Sp1_mc + normal(0,0.02);
    var[3] = Se2_mc + normal(0,0.02);
    var[4] = Sp2_mc + normal(0,0.02);
    for(v = 0; v < nvar; v++){ varav[v] += var[v]; for(v2 = 0; v2 < nvar; v2++) sigav[v][v2] += var[v]*var[v2];}
    draw++;
  }
  switch(type){
    case PMCMC: varjump = 0.8; break;
    case PMCMC2: varjump = 1.4; break;
    default: varjump = 0.8; break;
  }

  if(type == PMCMC || type == PMCMC2) Li = -100000;
  else{ Li = likelihood_mc(); Lobi = observation_mc();}
}

double likelihood_mc()                    // The likelihood for the latent disease states D[i]
{
  short i, nD = 0;

  for(i = 0; i < N; i++){ if(D_mc[i] == 1) nD++;}
  return nD*log(pdis_mc) + (N-nD)*log(1-pdis_mc);
}

double likelihood_pr()                    // The likelihood for the proposed states
{
  short i, nD = 0;

  for(i = 0; i < N; i++){ if(D_pr[i] == 1) nD++;}
  return nD*log(pdis_pr) + (N-nD)*log(1-pdis_pr);
}

double observation_mc()                   // The probability of the observations given D[i]
{
  short i, Ndisdis1 = 0, Ndisnot1 = 0, Nnotdis1 = 0, Nnotnot1 = 0;
  short Ndisdis2 = 0, Ndisnot2 = 0, Nnotdis2 = 0, Nnotnot2 = 0;

  for(i = 0; i < N; i++){
    if(D_mc[i] == 1){
      if(obs1[i] == 1) Ndisdis1++; else Ndisnot1++;
      if(obs2[i] == 1) Ndisdis2++; else Ndisnot2++;
    }
    else{
      if(obs1[i] == 1) Nnotdis1++; else Nnotnot1++;
      if(obs2[i] == 1) Nnotdis2++; else Nnotnot2++;
    }
  }
  return Ndisdis1*log(Se1_mc) + Ndisnot1*log(1-Se1_mc) + Ndisdis2*log(Se2_mc) + Ndisnot2*log(1-Se2_mc)
      + Nnotnot1*log(Sp1_mc) +  Nnotdis1*log(1-Sp1_mc) + Nnotnot2*log(Sp2_mc) + Nnotdis2*log(1-Sp2_mc);
}

double observation_pr()               // The observation probability of the proposed state
{
  short i, Ndisdis1 = 0, Ndisnot1 = 0, Nnotdis1 = 0, Nnotnot1 = 0;
  short Ndisdis2 = 0, Ndisnot2 = 0, Nnotdis2 = 0, Nnotnot2 = 0;

  for(i = 0; i < N; i++){
    if(D_pr[i] == 1){
      if(obs1[i] == 1) Ndisdis1++; else Ndisnot1++;
      if(obs2[i] == 1) Ndisdis2++; else Ndisnot2++;
    }
    else{
      if(obs1[i] == 1) Nnotdis1++; else Nnotnot1++;
      if(obs2[i] == 1) Nnotdis2++; else Nnotnot2++;
    }
  }
  return Ndisdis1*log(Se1_pr) + Ndisnot1*log(1-Se1_pr) + Ndisdis2*log(Se2_pr) + Ndisnot2*log(1-Se2_pr)
      + Nnotnot1*log(Sp1_pr) +  Nnotdis1*log(1-Sp1_pr) + Nnotnot2*log(Sp2_pr) + Nnotdis2*log(1-Sp2_pr);
}


void propose_parameters()               // Proposes new parameters based on sampling from a MVN
{
  short v, v2;
  double norm[nvar], dva[nvar];

  for(v = 0; v < nvar; v++) norm[v] = normal(0,1);
  for(v = 0; v < nvar; v++){ dva[v] = 0; for(v2 = 0; v2 <= v; v2++) dva[v] += Zchol[v][v2]*norm[v2];}

  pdis_pr = pdis_mc + varjump*dva[0];
  Se1_pr = Se1_mc + varjump*dva[1];
  Sp1_pr = Sp1_mc + varjump*dva[2];
  Se2_pr = Se2_mc + varjump*dva[3];
  Sp2_pr = Sp2_mc + varjump*dva[4];
}
