# Supplementary material for: Posterior-based proposals for speeding up Markov chain Monte Carlo
Source: R Soc Open Sci. 2019 Nov 20;6(11):190619. doi: 10.1098/rsos.190619 (PMC6894579; doi:10.1098/rsos.190619)
Supplement: Stochastic Volatility Code [file rsos190619supp3.zip › rsos190619supp3.cc]

// This code is for the stochastic volavility model from section 5.2
// Compile with g++ stochastic_volatility_model_5.2.cc -O3
// Run with ./a.out

using namespace std;

#include <stdio.h>
#include <stdlib.h>
#include <fstream>
#include <iostream>
#include <math.h>
#include <time.h>
#include <sstream>
#include <vector>

const long nsamp = 1000000;                      // Number of samples
const long burnin = 10000;                       // Burnin / adaptation period

const long imax = 3000;                          // Number of time steps

double X[nsamp];                                 // Used to calculate ESS

const short STAND = 0, NONCENT = 1, MBP = 2, PBP = 3, HMCMC = 4, HMCMC_NC = 5, PMCMC = 6;
short type = STAND;                              // Determines the type of proposals used

short IDnum = 1;                                 // Sets which level of ID to use

long s;                                          // The current sample number

const short nvar = 5;                            // The number of model parameters
double varav[nvar];                              // Variables used to generate covariance estimate
double varst[nvar][nsamp];
double sigav[nvar][nvar];
double sigma[nvar][nvar];
long draw;
long draw_burn;
double Zchol[nvar][nvar];                        // Used to sample from multivariate normal distribution

double varjump;                                  // This sets j the jumping size

const double kappa = 0.03;                       // Constant used when making PBP for the normal distribution

double mu_mc, phi_mc, nu_mc, var_mc, h_mc[imax]; // The current state of the MCMC chain
double var_pr, phi_pr, mu_pr, nu_pr, h_pr[imax]; // The proposed state

double y[imax];                                  // Observations

double x_mc[imax];                               // Used in NCP

double Li, Lobi;                                 // Latent process likelihood and observation probability

double ntr_var, nac_var, jump_var;               // Acceptance probability for different proposals
double ntr_phi, nac_phi, jump_phi;
double ntr_mu, nac_mu, jump_mu;
double ntr_nu, nac_nu, jump_nu;
double ntr_h[imax], nac_h[imax], jump_h[imax];
double ntr_pbp, nac_pbp;
double ntr_hmcmc, nac_hmcmc, nfa_hmcmc;
double ntr_pmcmc, nac_pmcmc;

double muob_mc_st[imax], varob_mc_st[imax];     // Used to store parameters
double muob_pr_st[imax], varob_pr_st[imax];

const short nx = imax+4;                        // The total number of model variables
double x[nx], p[nx], grad[nx], norm[nx], m[nx]; // The model variables, momentums and gradients in HMCMC
double xav[nx], xav2[nx];
long nxav;

const double Lep = 1;                           // The integral length
double ep;                                      // The step size
double ac = 0.65;                               // The target HMCMC acceptance rate

const short partmax = 10000;                    // Used in PMCMC
short npart;
double npartf;
short skip = 1;
double Lav = 0, Lav2 = 0, nLav = 0;
double Lf;
const double part_ac = 0.65;
double h_part[partmax][imax];

// Draws a uniform random number between 0 and 1
double ran(){ double r = double(rand())/RAND_MAX; if(r == 0) r = 0.00000001; return r;} 

// Draws a normally distributed sample with mean and standard deviation
double normal(double mu, double sd){ return mu + sd*sqrt(-2*log(ran()))*cos(2*3.141592654*ran());}

// Draws a normally distributed sample with zero mean
double normal_var(double var){ return sqrt(-2*var*log(ran()))*cos(2*3.141592654*ran());}

double sample_t(double nu);
void simulate();
double likelihood();
double observation();
double likelihood_pr();
double observation_pr();
double likelihood_nc();
double observation_nc();
void propose_parameters();
void stand();
void noncent();
void pbp();
void chol();
void initialise();
void varcorr();
double ESS();
void hmcmc();
double hamiltonian();
void findgrad();
void hmcmc_nc();
double hamiltonian_nc();
void findgrad_nc();
void pmcmc();

int main (int argc, char *argv[])
{
  short loop, loopmax = 50;
  double time, vv, var, mu, phi, nu, av;

  var = 0.0121; mu = -10; phi = 0.99; nu = 12;                          // Sets model parameters used in simulation

  for(loop = 0; loop < loopmax; loop++){                                // Averages over 50 replicates
    var_mc = var; mu_mc = mu; phi_mc = phi; nu_mc = nu;
    simulate();
    initialise();

    for(s = 0; s < nsamp; s++){                                         // Performs MCMC loop
      if(s%10000 == 0) cout << "Update " << s << " / " << nsamp << "\n";

      if(s == burnin) time = -clock();
      varst[0][s] = var_mc; varst[1][s] = phi_mc; varst[2][s] = mu_mc;  // Stores model parameters
      varst[3][s] = nu_mc; varst[4][s] = h_mc[0];

      switch(type){
        case STAND:
          stand();
          break;

        case NONCENT:
          noncent();
          break;

        case MBP: case PBP:
          if(s < burnin) varcorr();
          pbp();
          if(s%4 == 0) stand();
          break;

          case HMCMC:
          hmcmc();
          break;

        case HMCMC_NC:
          hmcmc_nc();
          break;

        case PMCMC:
          if(s < burnin) varcorr();
          pmcmc();
          break;
      }
    }
    time += clock();

    if(type == HMCMC || type == HMCMC_NC){
      cout << double(nac_hmcmc)/ntr_hmcmc << " " << double(nfa_hmcmc)/ntr_hmcmc << " HMCMC acceptance rate\n";
      cout << Lep << " Integral lengh\n";
      cout << Lep/ep << " Number of steps L\n";
    }
    else{
      if(type == PMCMC){
        cout << double(nac_pmcmc)/ntr_pmcmc << " PMCMC acceptance rate\n";
      }
      else{
        cout << nac_nu/ntr_nu << " nu acceptance rate\n";
        if(type == NONCENT) cout << nac_mu/ntr_mu << " mu acceptance rate\n";
        cout << nac_var/ntr_var << " var acceptance rate\n";
        if(type == MBP) cout << double(nac_pbp)/ntr_pbp << " MBP acceptance rate,   j=" << varjump << "\n";
        if(type == PBP) cout << double(nac_pbp)/ntr_pbp << " PBP acceptance rate,   j=" << varjump << "\n";
      }
    }

    cout << double(time)/CLOCKS_PER_SEC << " Total time in seconds\n";
    cout << 100*(double(time)/CLOCKS_PER_SEC)/ESS() << " CPU time to get 100 effective samples of the variance\n";
    av += 100*(double(time)/CLOCKS_PER_SEC)/ESS(); 
    cout << av/(loop+1) << " Average CPU time to get 100 effective samples of the variance\n\n";
  }
}

void stand()                       // Performs the "standard" proposal
{
  short i, loop;
  double temp, al, Lf, Lobf, dL, dLob, df, di, d, sum, sum2, d1, d2, var, mean;

  sum = 0; for(i = 1; i < imax; i++){ d = h_mc[i] - mu_mc - phi_mc*(h_mc[i-1]-mu_mc); sum += d*d;}
  for(loop = 0; loop < 10; loop++){
    temp = var_mc;
    var_mc += normal(0,jump_var);

    if(var_mc < 0) al = 0;
    else{
      Lf = -0.5*(imax-1)*log(var_mc) -0.5*sum/var_mc;
      al = exp(Lf-Li);
    }

    ntr_var++;
    if(ran() < al){
      nac_var++;
      Li = Lf;
      if(s < burnin) jump_var *= 1.02;
    }
    else{
      if(s < burnin) jump_var *= 0.99;
      var_mc = temp;
    }
  }

  sum = 0; sum2 = 0;
  for(i = 1; i < imax; i++){ d1 = h_mc[i] - mu_mc; d2 = h_mc[i-1]-mu_mc; sum += d1*d2; sum2 += d2*d2;}
  do{
    phi_mc = normal(sum/sum2,sqrt(var_mc/sum2));
  }while(phi_mc < 0.0001 || phi_mc > 0.9999);

  sum = 0; for(i = 1; i < imax; i++) sum += h_mc[i] - phi_mc*h_mc[i-1];
  do{
    mu_mc = normal(sum/((imax-1)*(1-phi_mc)),sqrt(var_mc/((imax-1)*(1-phi_mc)*(1-phi_mc))));
  }while(mu_mc < -15 || mu_mc > -5);
  Li = likelihood();

  temp = nu_mc; 
  nu_mc += normal(0,jump_nu);

  if(nu_mc < 2 || nu_mc > 50) al = 0;
  else{
    Lobf = observation();
    al = exp(Lobf-Lobi);
  }

  ntr_nu++;
  if(ran() < al){
    nac_nu++;
    Lobi = Lobf;
    if(s < burnin) jump_nu *= 1.02;
  }
  else{
    if(s < burnin) jump_nu *= 0.99;
    nu_mc = temp;
  }

  for(i = 0; i < imax; i++){ 
    temp = h_mc[i];
    h_mc[i] += normal(0,jump_h[i]);

    df = y[i]/exp(h_mc[i]/2); di = y[i]/exp(temp/2);
    dLob = -0.5*(nu_mc+1)*(log(1+df*df/nu_mc) - log(1+di*di/nu_mc)) -0.5*(h_mc[i] - temp);

    dL = 0;

    if(i > 0){
      df = h_mc[i] - mu_mc - phi_mc*(h_mc[i-1]-mu_mc);
      di = temp - mu_mc - phi_mc*(h_mc[i-1]-mu_mc);
      dL += -0.5*(df*df-di*di)/var_mc;
    }

    if(i < imax-1){
      df = h_mc[i+1] - mu_mc - phi_mc*(h_mc[i]-mu_mc);
      di = h_mc[i+1] - mu_mc - phi_mc*(temp-mu_mc);
      dL += -0.5*(df*df-di*di)/var_mc;
    }

    al = exp(dLob+dL);

    ntr_h[i]++;
    if(ran() < al){
      nac_h[i]++;
      Li += dL;
      Lobi += dLob;
      if(s < burnin) jump_h[i] *= 1.02;
    }
    else{
      if(s < burnin) jump_h[i] *= 0.99;
      h_mc[i] = temp;
    }
  }
}

void noncent()                                                        // Performs standard NCP
{
  short i, loop;
  double sum, sum2, st, al, sd, df, di, dL, dLob, Lobf;

  sum = 0; sum2 = 0;              // gibbs sampling for phi
  for(i = 1; i < imax; i++){ sum += x_mc[i]*x_mc[i-1]; sum2 += x_mc[i-1]*x_mc[i-1];}
  do{
    st = phi_mc;
    phi_mc = normal(sum/sum2,sqrt(1/sum2));
  }while(phi_mc < 0.0001 || phi_mc > 0.9999);

  Li = likelihood_nc(); Lobi = observation_nc();

  sd = sqrt(var_mc);
  for(i = 0; i < imax; i++){ 
    st = x_mc[i];
    x_mc[i] += normal(0,jump_h[i]);

    df = y[i]/exp((x_mc[i]*sd + mu_mc)/2); di = y[i]/exp((st*sd + mu_mc)/2);
    dLob = -0.5*(nu_mc+1)*(log(1+df*df/nu_mc) - log(1+di*di/nu_mc)) -0.5*sd*(x_mc[i] - st);

    dL = 0;
    if(i > 0){
      df = x_mc[i] - phi_mc*x_mc[i-1];
      di = st - phi_mc*x_mc[i-1];
      dL += -0.5*(df*df-di*di);
    }

    if(i < imax-1){
      df = x_mc[i+1] - phi_mc*x_mc[i];
      di = x_mc[i+1] - phi_mc*st;
      dL += -0.5*(df*df-di*di);
    }

    al = exp(dLob+dL);

    ntr_h[i]++;
    if(ran() < al){
      nac_h[i]++;
      Li += dL; 
      Lobi += dLob;
      if(s < burnin) jump_h[i] *= 1.02;
    }
    else{
      if(s < burnin) jump_h[i] *= 0.99;
      x_mc[i] = st;
    }
  }

  st = nu_mc;
  nu_mc += normal(0,jump_nu);

  if(nu_mc < 2 || nu_mc > 50) al = 0;
  else{
    Lobf = observation_nc();
    al = exp(Lobf-Lobi);
  }

  ntr_nu++;
  if(ran() < al){
    nac_nu++;
    Lobi = Lobf;
    if(s < burnin) jump_nu *= 1.02;
  }
  else{
    if(s < burnin) jump_nu *= 0.99;
    nu_mc = st;
  }

  st = mu_mc;
  mu_mc += normal(0,jump_mu);

  if(mu_mc < -15 || mu_mc > -5) al = 0;
  else{
    Lobf = observation_nc();
    al = exp(Lobf-Lobi);
  }

  ntr_mu++;
  if(ran() < al){
    nac_mu++;
    Lobi = Lobf;
    if(s < burnin) jump_mu *= 1.02;
  }
  else{
    if(s < burnin) jump_mu *= 0.99;
    mu_mc = st;
  }

  st = var_mc;
  var_mc += normal(0,jump_var);

  if(var_mc < 0) al = 0;
  else{
    Lobf = observation_nc();
    al = exp(Lobf-Lobi);
  }

  ntr_var++;
  if(ran() < al){
    nac_var++;
    Lobi = Lobf;
    if(s < burnin) jump_var *= 1.02;
  }
  else{
    if(s < burnin) jump_var *= 0.99;
    var_mc = st;
  }
}

void pbp()                                                          // Makes a MBP / PBP
{
  short v, v2, i, ii;
  double IDmean_mc, IDmean_pr, IDvar_mc, IDvar_pr, dvar, a_mc, a_pr, alpha, sum, Lf, Lobf, al, num_mc;
  double num_pr, val_mc, val_pr, y2, muob_mc, varob_mc, muob_pr, varob_pr, val, mu,var, mid_mc, mid_pr, fac;

  propose_parameters();

  if(var_pr < 0 || phi_pr < 0.0001 || phi_pr > 0.9999 || mu_pr < -15 || mu_pr > -5 || 
     nu_pr < 2 || nu_pr > 50) return;

  sum = 0;
  for(i = 1; i < imax; i++){
    switch(type){
      case MBP:                                                       // Model-based proposal
        IDmean_mc = mu_mc + phi_mc*(h_mc[i-1]-mu_mc);
        IDvar_mc = var_mc;

        IDmean_pr = mu_pr + phi_pr*(h_pr[i-1]-mu_pr);
        IDvar_pr = var_pr;
        break;

        case PBP:                                                     // Posterior-based proposal
          mid_mc = mu_mc + phi_mc*(h_mc[i-1]-mu_mc);
          mid_pr = mu_pr + phi_pr*(h_pr[i-1]-mu_pr);

          muob_mc = 0; varob_mc = 100000;
          muob_pr = 0; varob_pr = 100000;
          for(ii = i+IDnum-1; ii >= i; ii--){
            if(ii < imax){
              fac = 1.0/(y[ii]*y[ii]);

              val = nu_mc*exp(mid_mc)*fac;
              var = 2*(val+1)*(val+1)/((nu_mc+1)*val);
              mu = mid_mc + (0.5*(nu_mc+1)/(val+1) - 0.5)*var;

              muob_mc = (mu*varob_mc + muob_mc*var)/(varob_mc + var);
              varob_mc = varob_mc*var/(varob_mc + var);
              if(ii > i){
                muob_mc = mu_mc + (muob_mc-mu_mc)/phi_mc;
                varob_mc = (var_mc + varob_mc)/(phi_mc*phi_mc);
              }

              val = nu_pr*exp(mid_pr)*fac;
              var = 2*(val+1)*(val+1)/((nu_pr+1)*val);
              mu = mid_pr + (0.5*(nu_pr+1)/(val+1) - 0.5)*var;

              muob_pr = (mu*varob_pr + muob_pr*var)/(varob_pr + var);
              varob_pr = varob_pr*var/(varob_pr + var);
              if(ii > i){
                muob_pr = mu_pr + (muob_pr-mu_pr)/phi_pr;
                varob_pr = (var_pr + varob_pr)/(phi_pr*phi_pr);
              }
            }
          }

          IDmean_mc = (mid_mc*varob_mc + muob_mc*var_mc)/(var_mc+varob_mc);
          IDvar_mc = var_mc*varob_mc/(var_mc+varob_mc);

          IDmean_pr = (mid_pr*varob_pr + muob_pr*var_pr)/(var_pr+varob_pr);
          IDvar_pr = var_pr*varob_pr/(var_pr+varob_pr);
          break;
    }

    dvar = IDvar_pr - IDvar_mc;  // Implements the PBP update for the normal distribution

    a_mc = h_mc[i];
    if(dvar > 0){
      alpha = sqrt((1-kappa)*(dvar/IDvar_mc)+1);
      a_pr = IDmean_pr + alpha*(a_mc-IDmean_mc) + normal_var(kappa*dvar);
    }
    else{
      alpha = sqrt((1-kappa)*(-dvar/IDvar_pr)+1);
      a_pr = IDmean_pr + (IDvar_pr/IDvar_mc)*alpha*(a_mc-IDmean_mc) + normal_var(-(IDvar_pr/IDvar_mc)*kappa*dvar);
    }
    h_pr[i] = a_pr;

    sum += -0.5*log(IDvar_mc/IDvar_pr)  - (a_mc-IDmean_mc)*(a_mc-IDmean_mc)/(2*IDvar_mc) 
        + (a_pr-IDmean_pr)*(a_pr-IDmean_pr)/(2*IDvar_pr);
  }

  Lf = likelihood_pr();
  Lobf = observation_pr();

  al = exp(sum + Lf + Lobf - Li - Lobi);

  ntr_pbp++;
  if(ran() < al){
    nac_pbp++;                                                               // Proposal accepted

    var_mc = var_pr;
    phi_mc = phi_pr;
    mu_mc = mu_pr;
    nu_mc = nu_pr;
    for(i = 0; i < imax; i++) h_mc[i] = h_pr[i];                             // Copies proposed state
    Li = Lf; Lobi = Lobf;
    if(s < burnin){ varjump *= 1.02; if(varjump > 1.5) varjump = 1.5;}       // Adaptively increases j
  }
  else{                                                                      // Proposal rejected
    if(s < burnin) varjump *= 0.99;                                          // Adaptively reduces j
  }
}

void hmcmc()                                                                 // HMCMC update
{
  short i, j, f, v, v2;
  long loop;
  double Hstart, al, fup = 1.02, sum;

  for(i = 0; i < imax; i++) x[i] = h_mc[i];
  x[imax] = var_mc;
  x[imax+1] = phi_mc;
  x[imax+2] = mu_mc;
  x[imax+3] = nu_mc;

  if(s < burnin){
    if(s%20 == 0 || s < 100){
      sum = 0;
      for(i = 0; i < nx; i++){ 
        m[i] = 1.0/(xav2[i]/nxav - (xav[i]/nxav)*(xav[i]/nxav));
        sum += m[i]/nx;
      }
      for(i = 0; i < nx; i++) m[i] /= sum;
    }
    for(i = 0; i < nx; i++){ xav[i] += x[i]; xav2[i] += x[i]*x[i];}
    nxav++;
  }

  for(i = 0; i < nx; i++) p[i] = normal_var(m[i]);  // Samples momentum

  Hstart = hamiltonian();

  findgrad();
  for(loop = 0; loop < Lep/ep; loop++){
    for(i = 0; i < nx; i++) p[i] -= ep*grad[i]/2;

    for(i = 0; i < nx; i++) x[i] += ep*p[i]/m[i];

    if(x[imax] < 0 ||x[imax+1] < 0.0001 || x[imax+1] > 0.9999 || x[imax+2] < -15 || x[imax+2] > -5
       || x[imax+3] < 2 || x[imax+3] > 50) break;

    findgrad();

    for(i = 0; i < nx; i++) p[i] -= ep*grad[i]/2;
  }

  if(loop < Lep/ep) al = 0;
  else al = exp(Hstart-hamiltonian());

  ntr_hmcmc++;
  if(ran() < al){
    nac_hmcmc++;

    for(i = 0; i < imax; i++) h_mc[i] = x[i];
    var_mc = x[imax];
    phi_mc = x[imax+1];
    mu_mc = x[imax+2];
    nu_mc = x[imax+3];

    if(s < burnin) ep *= fup;
  }
  else{
    if(al != 0 && loop < Lep/ep) nfa_hmcmc++;
    if(al != 0 && s < burnin) ep *= pow(fup,-ac/(1-ac));
  }
}

void hmcmc_nc()                                                           // Updates a NCP HMCMC
{
  short i, j, f, v, v2;
  long loop;
  double Hstart, al, fup = 1.02, sum, sd;

  sd = sqrt(var_mc);
  for(i = 0; i < imax; i++) x[i] = (h_mc[i]-mu_mc)/sd;
  x[imax] = var_mc;
  x[imax+1] = phi_mc;
  x[imax+2] = mu_mc;
  x[imax+3] = nu_mc;

  if(s < burnin){
    if(s%20 == 0|| s < 100){
      sum = 0;
      for(i = 0; i < nx; i++){
        m[i] = 1.0/(xav2[i]/nxav - (xav[i]/nxav)*(xav[i]/nxav));
        sum += m[i]/nx;
      }
      for(i = 0; i < nx; i++) m[i] /= sum;
    }
    for(i = 0; i < nx; i++){ xav[i] += x[i]; xav2[i] += x[i]*x[i];}
    nxav++;
  }

  for(i = 0; i < nx; i++) p[i] = normal_var(m[i]);  // Samples momentum

  Hstart = hamiltonian_nc();

  findgrad_nc();
  for(loop = 0; loop < Lep/ep; loop++){
    for(i = 0; i < nx; i++) p[i] -= ep*grad[i]/2;

    for(i = 0; i < nx; i++) x[i] += ep*p[i]/m[i];

    if(x[imax] < 0 || x[imax+1] < 0.0001 || x[imax+1] > 0.9999 || x[imax+2] < -15 || x[imax+2] > -5 ||
       x[imax+3] < 2 || x[imax+3] > 50) break;

    findgrad_nc();

    for(i = 0; i < nx; i++) p[i] -= ep*grad[i]/2;
  }

  if(loop < Lep/ep) al = 0;
  else al = exp(Hstart-hamiltonian_nc()); 

  ntr_hmcmc++;
  if(ran() < al){
    nac_hmcmc++;

    var_mc = x[imax];
    phi_mc = x[imax+1];
    mu_mc = x[imax+2];
    nu_mc = x[imax+3];
    sd = sqrt(var_mc);
    for(i = 0; i < imax; i++) h_mc[i] = x[i]*sd+mu_mc;

    if(al != 0 && s < burnin) ep *= fup;
  }
  else{
    if(loop < Lep/ep) nfa_hmcmc++;
    if(al != 0 && s < burnin) ep *= pow(fup,-ac/(1-ac));
  }
}

void pmcmc()                                                          // A particle MCMC implementation
{
  short i, ii, k, p, pp, npp[partmax], v, v2;
  double w_part[partmax], wsum_part[partmax], sum, d, z, IDmean_pr, IDvar_pr, fup = 1.02;
  double val, var, mu, h, al;
  double mid_pr, muob_pr, varob_pr, fac;
  vector <short> plist;

  if(s < burnin){ npart = short(npartf+0.5); if(npart == 0) npart = 1; if(npart > partmax) npart = partmax;}

  varjump = 0.6;
  propose_parameters();

  if(var_pr < 0 || phi_pr < 0.0001 || phi_pr > 0.9999 || mu_pr < -15 || mu_pr > -5 || 
     nu_pr < 2 || nu_pr > 50) return;

  for(p = 0; p < npart; p++){
    h_part[p][0] = h_pr[0];
    d = y[0]/exp(h_part[p][0]/2);
    w_part[p] = exp(-0.5*(nu_pr+1)*log(1+d*d/nu_pr) - 0.5*h_part[p][0]);
  }

  skip = 10;
  Lf = 0;
  for(i = 1; i < imax; i++){
    for(p = 0; p < npart; p++){
      if(1 == 1){
        h_part[p][i] = mu_pr + phi_pr*(h_part[p][i-1] - mu_pr) + normal_var(var_pr);
        d = y[i]/exp(h_part[p][i]/2);
        w_part[p] *= exp(-0.5*(nu_pr+1)*log(1+d*d/nu_pr) - 0.5*h_part[p][i]);
      }
      else{
        mid_pr = mu_pr + phi_pr*(h_part[p][i-1]-mu_pr);

        muob_pr = 0; varob_pr = 100000;
        for(ii = i+IDnum-1; ii >= i; ii--){
          if(ii < imax){
            fac = 1.0/(y[ii]*y[ii]);

            val = nu_pr*exp(mid_pr)*fac;
            var = 2*(val+1)*(val+1)/((nu_pr+1)*val);
            mu = mid_pr + (0.5*(nu_pr+1)/(val+1) - 0.5)*var;

            muob_pr = (mu*varob_pr + muob_pr*var)/(varob_pr + var);
            varob_pr = varob_pr*var/(varob_pr + var);
            if(ii > i){
              muob_pr = mu_pr + (muob_pr-mu_pr)/phi_pr;
              varob_pr = (var_pr + varob_pr)/(phi_pr*phi_pr);
            }
          }
        }

        IDmean_pr = (mid_pr*varob_pr + muob_pr*var_pr)/(var_pr+varob_pr);
        IDvar_pr = var_pr*varob_pr/(var_pr+varob_pr);

        h = IDmean_pr + normal_var(IDvar_pr);
        h_part[p][i] = h;

        d = y[i]/exp(h_part[p][i]/2);
        w_part[p] *= exp(-0.5*(nu_pr+1)*log(1+d*d/nu_pr) - 0.5*h_part[p][i]
            -(-0.5*log(IDvar_pr) - (h-IDmean_pr)*(h-IDmean_pr)/(2*IDvar_pr))
            +(-0.5*log(var_pr) - (h-mid_pr)*(h-mid_pr)/(2*var_pr)));
      }
    }

    if(i == imax-1 || i%skip == 0){                      // bootstrap
      sum = 0; for(p = 0; p < npart; p++){ sum += w_part[p]; wsum_part[p] = sum;}
      Lf += log(sum/npart);

      for(p = 0; p < npart; p++) npp[p] = 0;
      for(p = 0; p < npart; p++){
        z = ran()*sum; pp = 0; while(pp < npart && z > wsum_part[pp]) pp++;
        npp[pp]++;
        w_part[p] = 1;
      }

      plist.clear();
      for(p = 0; p < npart; p++){
        for(k = 1; k < npp[p]; k++) plist.push_back(p);
      }

      for(p = 0; p < npart; p++){
        if(npp[p] == 0){
          pp = plist[plist.size()-1]; plist.pop_back();
          for(ii = 0; ii <= i; ii++) h_part[p][ii] = h_part[pp][ii];
        }
      }
      if(plist.size() != 0) cout << "prob\n";
    }
  }
  Lf += imax*(lgamma((nu_mc+1)/2) - lgamma(nu_mc/2) - 0.5*log(nu_mc));

  al = exp(Lf-Li);

  ntr_pmcmc++;
  if(ran() < al){
    nac_pmcmc++;

    var_mc = var_pr;
    phi_mc = phi_pr;
    mu_mc = mu_pr;
    nu_mc = nu_pr;
    h_mc[0] = h_pr[0];
    Li = Lf;
    if(s < burnin) npartf /= fup;
  }
  else{
    if(s < burnin) npartf /= pow(fup,-part_ac/(1-part_ac));
  }
}

/* ADDITIONAL FUNCTIONS */

void simulate()                                              // Simluates from the model
{
  short i;

  for(i = 0; i < imax; i++){
    if(i == 0) h_mc[i] = mu_mc;
    else h_mc[i] = mu_mc + phi_mc*(h_mc[i-1]-mu_mc) + normal(0,sqrt(var_mc));

    y[i] = exp(h_mc[i]/2)*sample_t(nu_mc);
  }
}

double likelihood()                         // Calculates the latent process likelihood
{
  double d, sum;
  short i;

  sum = 0; for(i = 1; i < imax; i++){ d = h_mc[i] - mu_mc - phi_mc*(h_mc[i-1]-mu_mc); sum += d*d;}
  return -0.5*(imax-1)*log(var_mc) -0.5*sum/var_mc;
}

double observation()                        // Calculates the observation probability
{
  double L, d, sum, sum2;
  short i;

  sum = 0; sum2 = 0;
  for(i = 0; i < imax; i++){ d = y[i]/exp(h_mc[i]/2); sum += log(1+d*d/nu_mc); sum2 += h_mc[i];}
  return imax*(lgamma((nu_mc+1)/2) - lgamma(nu_mc/2) - 0.5*log(nu_mc)) -  0.5*(nu_mc+1)*sum - 0.5*sum2;
}

double likelihood_nc()                       // Calculates the latent process likelihood for NCP
{
  double d, sum;
  short i;

  sum = 0; for(i = 1; i < imax; i++){ d = x_mc[i] - phi_mc*x_mc[i-1]; sum += d*d;}
  return -0.5*sum;
}

double observation_nc()                    // Calculates the observation probability for NCP
{
  double L, d, sum, sum2, sd;
  short i;

  sd = sqrt(var_mc);

  sum = 0; sum2 = 0;
  for(i = 0; i < imax; i++){
    d = y[i]/exp((x_mc[i]*sd + mu_mc)/2);
    sum += log(1+d*d/nu_mc); sum2 += x_mc[i]*sd + mu_mc;
  }
  return imax*(lgamma((nu_mc+1)/2) - lgamma(nu_mc/2) - 0.5*log(nu_mc)) -  0.5*(nu_mc+1)*sum - 0.5*sum2;
}

double likelihood_pr()                                   // Calculates the proposed latent process likelihood
{
  double d, sum;
  short i;

  sum = 0; for(i = 1; i < imax; i++){ d = h_pr[i] - mu_pr - phi_pr*(h_pr[i-1]-mu_pr); sum += d*d;}
  return -0.5*(imax-1)*log(var_pr) -0.5*sum/var_pr;
}

double observation_pr()                                 // Calculates the proposed observation probability
{
  double L, d, sum, sum2;
  short i;

  sum = 0; sum2 = 0; for(i = 0; i < imax; i++){ d = y[i]/exp(h_pr[i]/2); sum += log(1+d*d/nu_pr); sum2 += h_pr[i];}
  return imax*(lgamma((nu_pr+1)/2) - lgamma(nu_pr/2) - 0.5*log(nu_pr)) -  0.5*(nu_pr+1)*sum - 0.5*sum2;;
}

double sample_t(double nu)                              // Generates a sample from the Student's t-distribution
{
  double U, V, W;
  do{
    U = ran(); V = ran();
    U = 2*U-1; V = 2*V-1;
    W = U*U+V*V;
  }while(W > 1);

  if(ran() < 0.5) return sqrt(nu*U*U*(pow(W,-2/nu)-1)/W);
  else return -sqrt(nu*U*U*(pow(W,-2/nu)-1)/W);
}

void varcorr()                                                // Uses samples to estimate the covariance matrix
{
  short v, v2, f;
  double var[nvar];

  var[0] = var_mc; var[1] = phi_mc; var[2] = mu_mc; var[3] = nu_mc; var[4] = h_mc[0];

  for(v = 0; v < nvar; v++){ varav[v] += var[v]; for(v2 = 0; v2 < nvar; v2++) sigav[v][v2] += var[v]*var[v2];}
  draw++;

  if(draw_burn < s/2){
    for(v = 0; v < nvar; v++){
      varav[v] -= varst[v][draw_burn]; 
      for(v2 = 0; v2 < nvar; v2++) sigav[v][v2] -= varst[v][draw_burn]*varst[v2][draw_burn];
    }
    draw--;
    draw_burn++;
  }

  if(s%100 == 0){
    for(v = 0; v < nvar; v++){ 
      for(v2 = 0; v2 < nvar; v2++) sigma[v][v2] = sigav[v][v2]/draw - (varav[v]/draw)*(varav[v2]/draw);
    }
    chol();
  }
}

void chol()                                                // Performs the Cholesky decomposition for MVN sampling
{
  short i, j, ii, jj, v1, v2;
  double aii, sum, A[nvar][nvar], Lch[nvar][nvar], Tch[nvar][nvar];

  for(v1 = 0; v1 < nvar; v1++){
    for(v2 = 0; v2 < nvar; v2++){
      A[v1][v2] = sigma[v1][v2];
      if(v1 == v2) Zchol[v1][v2] = 1; else Zchol[v1][v2] = 0;
    }
  }

  for(i = 0; i < nvar; i++){
    for(v1 = 0; v1 < nvar; v1++){
      for(v2 = 0; v2 < nvar; v2++){
        if(v1 == v2) Lch[v1][v2] = 1; else Lch[v1][v2] = 0;
      }
    }

    aii = A[i][i];
    Lch[i][i] = sqrt(aii);
    for(j = i+1; j < nvar; j++){
      Lch[j][i] = A[j][i]/sqrt(aii);
    }

    for(ii = i+1; ii < nvar; ii++){
      for(jj = i+1; jj < nvar; jj++){
        A[jj][ii] -= A[ii][i]*A[jj][i]/aii;
      }
    }
    A[i][i] = 1;
    for(j = i+1; j < nvar; j++){ A[j][i] = 0; A[i][j] = 0;}

    for(v1 = 0; v1 < nvar; v1++){
      for(v2 = 0; v2 < nvar; v2++){
        sum = 0; for(ii = 0; ii < nvar; ii++) sum += Zchol[v1][ii]*Lch[ii][v2];
        Tch[v1][v2] = sum;
      }
    }

    for(v1 = 0; v1 < nvar; v1++){
      for(v2 = 0; v2 < nvar; v2++){
        Zchol[v1][v2] = Tch[v1][v2];
      }
    }
  }
}

double ESS()                                                              // Calculates the effective sample size
{
  long s, i, num;
  double cor, av, av2, var, sum;

  num = nsamp-burnin;
  for(s = 0; s < num; s++) X[s] = varst[0][s+burnin];

  av = 0; av2 = 0;
  for(s = 0; s < num; s++){
    av += X[s];
    av2 += X[s]*X[s];
  }
  av /= num; av2 /= num;
  var = av2 - av*av;

  sum = 1;
  for(i = 1; i < num/2; i++){
    cor = 0;
    for(s = 0; s < num-i; s++) cor += (X[s]-av)*(X[s+i]-av);

    cor /= (num-i)*var;
    if(cor < 0.05) break;  // This truncates the sum to avoid spurious bias from the long time tail
    sum += 2*cor;
  }
  return num/sum;
}

void initialise()                                                  // Initialises variables used in the algorithm
{
  short i, s, v, v2;
  double var[nvar];

  draw = 0; draw_burn = 0;
  ntr_var = 0; nac_var = 0; jump_var = 0.01;
  ntr_phi = 0; nac_phi = 0; jump_phi = 0.01;
  ntr_mu = 0; nac_mu = 0; jump_mu = 0.01;
  ntr_nu = 0; nac_nu = 0; jump_nu = 1;
  ntr_pbp = 0; nac_pbp = 0;
  ntr_hmcmc = 0; nac_hmcmc = 0; nfa_hmcmc = 0;
  for(i = 0; i < imax; i++){ ntr_h[i] = 0; nac_h[i] = 0; jump_h[i] = 0.001;}

  for(v = 0; v < nvar; v++){ varav[v] = 0; for(v2 = 0; v2 < nvar; v2++) sigav[v][v2] = 0;}

  for(s = 0; s < 10; s++){
    var[0] = var_mc + normal(0,0.001);
    var[1] = phi_mc + normal(0,0.001);
    var[2] = mu_mc + normal(0,0.001);
    var[3] = nu_mc + normal(0,0.001);
    var[4] = h_mc[0] + normal(0,0.001);
    for(v = 0; v < nvar; v++){ varav[v] += var[v]; for(v2 = 0; v2 < nvar; v2++) sigav[v][v2] += var[v]*var[v2];}
    draw++;
  }
  varjump = 0.8;

  for(i = 0; i < imax; i++) x_mc[i] = (h_mc[i] - mu_mc)/sqrt(var_mc);

  if(type == PMCMC){ Li = -1000000; npartf = 100;}
  else{
    Li = likelihood();
    Lobi = observation();
  }

  switch(type){
    case HMCMC: case HMCMC_NC:
      for(i = 0; i < nx; i++){ xav[i] = 0; xav2[i] = 0.00001;}
      nxav = 1;
      ep = 0.0005;
      break;
  }
}

void propose_parameters()                                    // Proposes new parameters based on sampling from a MVN
{
  short v, v2;
  double norm[nvar], dva[nvar];

  for(v = 0; v < nvar; v++) norm[v] = normal(0,1);
  for(v = 0; v < nvar; v++){ dva[v] = 0; for(v2 = 0; v2 <= v; v2++) dva[v] += Zchol[v][v2]*norm[v2];}

  var_pr = var_mc + varjump*dva[0];
  phi_pr = phi_mc + varjump*dva[1];
  mu_pr = mu_mc + varjump*dva[2];
  nu_pr = nu_mc + varjump*dva[3];
  h_pr[0] = h_mc[0] + varjump*dva[4];
}

double hamiltonian()                                                            // Calculates the Hamiltonian
{
  short f, j, i;
  double H;

  for(i = 0; i < imax; i++) h_pr[i] = x[i];
  var_pr = x[imax];
  phi_pr = x[imax+1];
  mu_pr = x[imax+2];
  nu_pr = x[imax+3];

  H = -likelihood_pr()-observation_pr();
  for(i = 0; i < nx; i++) H += 0.5*p[i]*p[i]/m[i];

  return H;
}

void findgrad()                                                       // Finds the gradient in the potential energy function
{
  short i;
  double d, sum, sum2, var, phi, mu, nu, der, dd = 0.0001;

  var = x[imax];
  phi = x[imax+1];
  mu = x[imax+2];
  nu = x[imax+3];

  for(i = 0; i < nx; i++) grad[i] = 0;

  sum = 0;
  for(i = 1; i < imax; i++){
    d = x[i] - mu - phi*(x[i-1]-mu);
    grad[i] += d/var;
    grad[i-1] -= phi*d/var;
    grad[imax+1] -= (x[i-1]-mu)*d/var;
    grad[imax+2] -= (1-phi)*d/var;
    sum += d*d;
  }
  grad[imax] = 0.5*(imax-1)/var - 0.5*sum/(var*var);

  sum = 0;
  for(i = 0; i < imax; i++){ 
    d = y[i]/exp(x[i]/2);
    grad[i] -= 0.5*(nu+1)*(d*d/nu)/(1+d*d/nu) - 0.5;
    sum += log(1+d*d/nu);
    grad[imax+3] -= 0.5*(nu+1)*(d*d/(nu*nu))/(1+d*d/nu);
  }
  der = ((lgamma((nu+dd+1)/2) - lgamma((nu+dd)/2)) - (lgamma((nu-dd+1)/2) - lgamma((nu-dd)/2))) / (2*dd);
  grad[imax+3] += imax*(-der + 0.5/nu) + 0.5*sum;
}

double likelihood_hmcmc_nc()                                      // Calculates the latent process likelihood for NCP
{
  double d, sum, mup, phi;
  short i;

  phi = x[imax+1];
  sum = 0; for(i = 1; i < imax; i++){ d = x[i] - phi*x[i-1]; sum += d*d;}

  return -0.5*sum;
}

double observation_hmcmc_nc()                                   // Calculates the observation probability for NCP
{
  double L, d, sum, sum2, sd, nu, mu;
  short i;

  sd = sqrt(x[imax]); nu = x[imax+3]; mu = x[imax+2];
  sum = 0; sum2 = 0; 
  for(i = 0; i < imax; i++){ d = y[i]/exp((sd*x[i]+mu)/2); sum += log(1+d*d/nu); sum2 += sd*x[i]+mu;}
  return imax*(lgamma((nu+1)/2) - lgamma(nu/2) - 0.5*log(nu)) -  0.5*(nu+1)*sum - 0.5*sum2;
}

double hamiltonian_nc()                                             // Calculates the Hamiltonian for NCP
{
  short i;
  double H;

  H = -likelihood_hmcmc_nc()-observation_hmcmc_nc();
  for(i = 0; i < nx; i++) H += 0.5*p[i]*p[i]/m[i];

  return H;
}

void findgrad_nc()                                        // Finds the gradient in the potential energy function for NCP
{
  short i;
  double d, sum, sum2, var, phi, mup, nu, der, dd = 0.0001, sd, fac;

  var = x[imax]; sd = sqrt(var);
  phi = x[imax+1];
  mup = x[imax+2];
  nu = x[imax+3];

  for(i = 0; i < nx; i++) grad[i] = 0;

  sum = 0;
  for(i = 1; i < imax; i++){
    d = x[i] - phi*x[i-1];
    grad[i] += d;
    grad[i-1] -= phi*d;
    grad[imax+1] -= x[i-1]*d;
    sum += d*d;
  }

  for(i = 0; i < imax; i++){ 
    d = y[i]/exp((sd*x[i]+mup)/2); fac = d*d/nu;
    grad[i] -= 0.5*(nu+1)*(sd*fac)/(1+fac) - sd*0.5;
    grad[imax+3] += 0.5*log(1+fac);
    grad[imax+3] -= 0.5*(nu+1)*(fac/nu)/(1+fac);
    grad[imax+2] -= 0.5*(nu+1)*fac/(1+fac) - 0.5;

    grad[imax] -= (0.5*(nu+1)*(x[i]*fac)/(1+fac))/(2*sd);
    grad[imax] += 0.25*x[i]/sd;
  }
  der = ((lgamma((nu+dd+1)/2) - lgamma((nu+dd)/2)) - (lgamma((nu-dd+1)/2) - lgamma((nu-dd)/2))) / (2*dd);
  grad[imax+3] += imax*(-der + 0.5/nu);
}
