# Supplementary material for: Posterior-based proposals for speeding up Markov chain Monte Carlo
Source: R Soc Open Sci. 2019 Nov 20;6(11):190619. doi: 10.1098/rsos.190619 (PMC6894579; doi:10.1098/rsos.190619)
Supplement: Mixed Model Code [file rsos190619supp4.zip]

Archive with 1 entries (1 files):
- rsos190619supp4.cc
