# Supplementary material for: Posterior-based proposals for speeding up Markov chain Monte Carlo
Source: R Soc Open Sci. 2019 Nov 20;6(11):190619. doi: 10.1098/rsos.190619 (PMC6894579; doi:10.1098/rsos.190619)
Supplement: Mixed Model Code [file rsos190619supp4.zip › rsos190619supp4.cc]

// This code is for the mixed model from section 5.3
// Compile with g++ mixed_model_5.3.cc -O3
// Run with ./a.out

using namespace std;

#include <stdio.h>
#include <stdlib.h>
#include <fstream>
#include <iostream>
#include <math.h>
#include <time.h>
#include <sstream>
#include <vector>

const long nsamp = 1000000;              // Number of updates
const long burnin =  10000;              // Burnin / adaptation period

const short GIBBS = 0, NONCENT = 1, MBP = 2, PBP_ID1 = 3, PBP_ID2 = 4, HMCMC = 5, HMCMC_NC = 6;
const short PMCMC = 7, PMCMC_ID1 = 8, PMCMC_ID2 = 9;

short type = GIBBS;                      // Type of proposals

double h2 = 0.5;                         // Simulated heritablity
double varas = h2;                       // Simulated breeding value variance
double vares = 1-h2;                     // Simulated environmental variance
const double fixval = 0.1;               // Fixed effect size

short N;                                 // The total number of individuals

const double cut = 0.1;                  // A cutoff used to keep the PBP sparse when inverse relationship matrix is not
long s;                                  // The current sample number

const double kappa = 0.03;               // Constant used when making PBP for the normal distribution
short nvar;                              // The number of model variables
short nfix;                              // Number of fixed effects
short nrand;                             // Number of random effects

vector < vector <double> > Ainv;         // The inverse of the the relationship matrix

vector <short> nAinvlist;                // Represents the non zero elements of Ainv
vector< vector <short> > Ainvlist;
vector <short> nAinvlist2;
vector <vector <short> > Ainvlist2;

vector <vector <short> > Z;              // The design matrix for the random effects
vector <short> nZnotze;
vector <vector <short> > Znotze;
vector <short> nraZ;
vector <vector <short> > raZ;

vector <vector <short> > X;              // The design matrix for the fixed efects
vector <short> nXnotze;
vector <vector <short> > Xnotze;

vector <vector <short> > Q;
vector <short> nQnotze;
vector <vector <short> > Qnotze;

vector <short> nprod;                    // The progeny of an individual
vector < vector <short> > prod;

vector < vector <short> > calcpost;

vector <double> obmu_mc, obmu_pr, obvar_mc, obvar_pr;
vector <double> postmu_mc, postmu_pr, postvar_mc, postvar_pr;
vector <short> postcalc;

vector <double> as_mc;                   // The random effects
vector <double> as_pr;                   // The proposed random effects

vector <double> xs_mc;                   // Dimentionless radom effect used in non-centring

vector <double> fix_mc;                  // The size of fixed effects
vector <double> fix_pr;                  // The proposed size of fixed effects

vector <double> x, p, grad, norm, m;     // The model variables, momentums and gradients in HMCMC
vector <double> xav, xav2;
long nxav;
short nx;                                // The total number of model variables
const double Lep = 1;                    // The integral length
double ep;                               // The step size
double ac = 0.65;                        // The target HMCMC acceptance rate

const short partmax = 10000;             // Variables used for PMCMC
short npart = 1000;
double part_ac = 0.25;
double npartf = npart;
short skip = 1;
vector <vector <double> > as_part;

vector <double> ys;                      // Data y

double Li, Lf, Oi, Of;                   // Latent process likelihoods and observation probabilities

double varas_mc, vares_mc;               // Genetic and environmental variances
double varas_pr, vares_pr;               // Proposed genetic and environmenal variances

double varjump;                          // The size of jumping (represented by j in Eq.(3.6))

long ntr_pbp, nac_pbp;                   // Used to calculate acceptance probability for pbp
long ntr_hmcmc, nac_hmcmc, nfa_hmcmc;    // Used to calculate acceptance probability for hmcmc
long ntr_pmcmc, nac_pmcmc;               // Used to calculate acceptance probability for pmcmc

long ntr_varas, nac_varas;
double jump_varas;

vector <double> varav;                   // Variables used to generate covariance estimate for the model paramters
vector <vector <double> > varst;
vector <vector <double> > sigav;
vector <vector <double> > sigma;
long draw;
long draw_burn;
vector <vector <double> > Zchol;         // Used to sample from multivariate normal distribution ( using Cholesky decomposition)
vector <vector <double> > inv;           // Inverse matrix

vector <double> randmeanvar;
vector <short> nrandmean, nrandmean_true;
vector <vector <short> > randmean, randmean_true;
vector <vector <double> > randmeanval, randmeanval_true;

// Draws a uniform random number between 0 and 1
double ran(){ double r = double(rand())/RAND_MAX; if(r == 0) r = 0.00000001; return r;}

// Draws a normally distributed sample
double normal(double mu, double sd){ return mu + sd*sqrt(-2*log(ran()))*cos(2*3.141592654*ran());}

// Draws a normally distributed sample with zero mean
double normal_var(double var){ return sqrt(-2*var*log(ran()))*cos(2*3.141592654*ran());}

void initialise();                      // List of functions
void chol();
double invgam(long n, double S);
void gibbs();
void noncent();
void pbp();
void hmcmc();
void findgrad();
double hamiltonian();
void hmcmc_nc();
void findgrad_nc();
double hamiltonian_nc();
void pmcmc();
void varcorr();
double ESS();
double likelihood();
double obs();
double obs_nc();
void propose_parameters();

int main (int argc, char *argv[])
{
  short f, i, j, loop, loopmax = 50;
  long time;
  double av;

  av = 0;
  for(loop = 0; loop < loopmax; loop++){                             // Averages over 50 replicates
    initialise();

    for(s = 0; s < nsamp; s++){                                      // Performs MCMC loop
      if(s%1000 == 0) cout << "Update " << s << " / " << nsamp << "\n";

      if(s == burnin) time = -clock();

      varst[0].push_back(varas_mc); varst[1].push_back(vares_mc);    // Stores samples of model parameters
      for(f = 0; f < nfix; f++) varst[2+f].push_back(fix_mc[f]);

      switch(type){
        case GIBBS:
          gibbs();
          break;

        case NONCENT:
          noncent();
          break;

        case MBP: case PBP_ID1: case PBP_ID2:
          if(s < burnin) varcorr();
          pbp();
          if(s%4 == 0){
            gibbs();
            varas_pr = varas_mc; vares_pr = vares_mc; 
            for(f = 0; f < nfix; f++) fix_pr[f] = fix_mc[f];
            for(j = 0; j < nrand; j++) as_pr[j] = as_mc[j];
            Li = likelihood(); Oi = obs();
          }
          break;

        case HMCMC:
          hmcmc();
          break;

        case HMCMC_NC:
          hmcmc_nc();
          break;

        case PMCMC: case PMCMC_ID1: case PMCMC_ID2:
          if(s < burnin) varcorr();
          pmcmc();
          break;
      }
    }
    time += clock();

    if(type ==  HMCMC || type == HMCMC_NC){
      cout << double(nac_hmcmc)/ntr_hmcmc << " HMCMC acceptance rate\n";
      cout << double(nfa_hmcmc)/ntr_hmcmc << " HMCMC fail rate\n";
      cout << Lep/ep << " number of HMCMC steps\n";
    }
    else{
      if(type == PMCMC || type == PMCMC_ID1 || type == PMCMC_ID2){
        cout << double(nac_pmcmc)/ntr_pmcmc << " PMCMC acceptance rate\n";
      }
      else{
        if(type == NONCENT) cout << double(nac_varas)/ntr_varas << " varas acceptance rate\n";
        if(type == MBP || type == PBP_ID1 || type == PBP_ID2){ 
          cout << double(nac_pbp)/ntr_pbp << " PBP acceptance rate\n";
        }
      }
    }

    cout << double(time)/CLOCKS_PER_SEC << " Total time in seconds\n";

    cout << 100*(double(time)/CLOCKS_PER_SEC)/ESS() << " CPU time to get 100 effective samples of r2\n";
    av += 100*(double(time)/CLOCKS_PER_SEC)/ESS();
    cout << av/(loop+1) << " Average CPU time to get 100 effective samples of r2\n\n";
  }
}

void gibbs()                                                                     // Performs Gibbs sampling
{
  short i, j, jj, f, ff, k, kk;
  double mu, var, sum, sum2, a, yss;
  double d, val, num;

  for(j = 0; j < nrand; j++){                   // Gibbs samples for random effects
    sum = 0;
    for(k = 0; k < nraZ[j]; k++){
      i = raZ[j][k];
      yss = ys[i]; 
      for(kk = 0; kk < nXnotze[i]; kk++){ f = Xnotze[i][kk]; yss -= X[i][f]*fix_mc[f];}
      sum += yss*Z[i][j];
    }
    for(k = 0; k < nQnotze[j]; k++){ jj = Qnotze[j][k];  sum -= Q[j][jj]*as_mc[jj];}

    sum2 = 0; for(k = 0; k < nAinvlist[j]; k++){ jj = Ainvlist[j][k]; sum2 += Ainv[j][jj]*as_mc[jj];}

    var = 1.0/(Q[j][j]/vares_mc + Ainv[j][j]/varas_mc);

    as_mc[j] = var*(sum/vares_mc - sum2/varas_mc) + normal_var(var);
  }

  for(f = 0; f < nfix; f++){                 // Gibbs samples for fixed effects
    sum = 0; num = 0;
    for(i = 0; i < N; i++){
      val = X[i][f];
      if(val != 0){
        d = ys[i];
        for(k = 0; k < nZnotze[i]; k++){ j = Znotze[i][k]; d -= Z[i][j]*as_mc[j];}
        for(k = 0; k < nXnotze[i]; k++){ ff = Xnotze[i][k]; if(ff != f) d -= X[i][ff]*fix_mc[ff];}
        sum += d*val;
        num += val*val;
      }
    }
    fix_mc[f] = sum/num + normal_var(vares_mc/num);
  }

  sum = 0;                                  // Gibbs samples for variances
  for(i = 0; i < N; i++){
    d = ys[i];
    for(k = 0; k < nZnotze[i]; k++){ j = Znotze[i][k]; d -= Z[i][j]*as_mc[j];}
    for(k = 0; k < nXnotze[i]; k++){ f = Xnotze[i][k]; d -= X[i][f]*fix_mc[f];}
    sum += d*d;
  }
  vares_mc = invgam(N/2,sum);

  sum2 = 0;
  for(j = 0; j < nrand; j++){
    sum2 += as_mc[j]*as_mc[j]*Ainv[j][j];
    for(k = 0; k < nAinvlist2[j]; k++){
      jj = Ainvlist2[j][k];
      sum2 += 2*as_mc[j]*as_mc[jj]*Ainv[j][jj];
    }
  }
  varas_mc = invgam(nrand/2,sum2);
}

void noncent()                                                             // Performs standard NCP update
{
  short i, j, jj, f, ff, k, kk;
  double mu, var, sum, sum2, a, yss, al;
  double d, val, num, sd, st;

  sd = sqrt(varas_mc);

  for(j = 0; j < nrand; j++){                   // Gibbs samples for random effects
    sum = 0;
    for(k = 0; k < nraZ[j]; k++){
      i = raZ[j][k];
      yss = ys[i]; for(kk = 0; kk < nXnotze[i]; kk++){ f = Xnotze[i][kk]; yss -= X[i][f]*fix_mc[f];}
      sum += yss*Z[i][j];
    }
    for(k = 0; k < nQnotze[j]; k++){ jj = Qnotze[j][k]; sum -= Q[j][jj]*xs_mc[jj]*sd;}

    sum2 = 0; for(k = 0; k < nAinvlist[j]; k++){ jj = Ainvlist[j][k]; sum2 += Ainv[j][jj]*xs_mc[jj]*sd;}

    var = 1.0/(Q[j][j]/vares_mc + Ainv[j][j]/varas_mc);

    xs_mc[j] = (var*(sum/vares_mc - sum2/varas_mc))/sd + normal_var(var/(sd*sd));
  }

  for(f = 0; f < nfix; f++){                    // Gibbs samples for fixed effects
    sum = 0; num = 0;
    for(i = 0; i < N; i++){
      val = X[i][f];
      if(val != 0){
        d = ys[i];
        for(k = 0; k < nZnotze[i]; k++){ j = Znotze[i][k]; d -= Z[i][j]*xs_mc[j]*sd;}
        for(k = 0; k < nXnotze[i]; k++){ ff = Xnotze[i][k]; if(ff != f) d -= X[i][ff]*fix_mc[ff];}
        sum += d*val;
        num += val*val;
      }
    }
    fix_mc[f] = sum/num + normal_var(vares_mc/num);
  }

  sum = 0;                                     // Gibbs samples for variances
  for(i = 0; i < N; i++){
    d = ys[i];
    for(k = 0; k < nZnotze[i]; k++){ j = Znotze[i][k]; d -= Z[i][j]*xs_mc[j]*sd;}
    for(k = 0; k < nXnotze[i]; k++){ f = Xnotze[i][k]; d -= X[i][f]*fix_mc[f];}
    sum += d*d;
  }
  vares_mc = invgam(N/2,sum);

  Oi = obs_nc();
  st = varas_mc;
  varas_mc += normal(0,jump_varas);
  if(varas_mc < 0) al = 0;
  else{
    Of = obs_nc();
    al = exp(Of-Oi);
  }

  ntr_varas++;
  if(ran() < al){
    nac_varas++;
    Of = Oi;
    if(s < burnin) jump_varas *= 1.02;
  }
  else{
    varas_mc = st;
    if(s < burnin) jump_varas *= 0.99;
  }
}

void pbp()                                                                      // Makes a MBP / PBP
{
  short f, j, k, i, kk, jj, jjj, np;
  double al, fr, sum, sum_mc, sum_pr, yss_mc, yss_pr, val;
  double mumod_mc, mumod_pr, varmod_mc, varmod_pr;
  double mu_mc, mu_pr, var_mc, var_pr, a_mc, a_pr, dvar, alpha;
  double musum_mc, musum_pr, recvarsum_mc, recvarsum_pr, valst;

  propose_parameters();

  if(varas_pr < 0 || vares_pr < 0) return;

  if(type != MBP){    // Estimates the observation model
    for(j = 0; j < nrand; j++){
      sum_mc = 0; sum_pr = 0;
      for(k = 0; k < nraZ[j]; k++){
        i = raZ[j][k];
        yss_mc = ys[i]; yss_pr = yss_mc; 
        for(kk = 0; kk < nXnotze[i]; kk++){
          f = Xnotze[i][kk]; val = X[i][f]; yss_mc -= val*fix_mc[f]; yss_pr -= val*fix_pr[f];
        }
        val = Z[i][j]; sum_mc += yss_mc*val; sum_pr += yss_pr*val;
      }

      val = 1.0/Q[j][j];
      obmu_mc[j] = sum_mc*val; obmu_pr[j] = sum_pr*val;
      obvar_mc[j] = vares_mc*val; obvar_pr[j] = vares_pr*val;
      postcalc[j] = 0;
    }
  }

  sum = 0;
  for(j = 0; j < nrand; j++){                       // Sequentially goes through each latent variable
    switch(type){
      case MBP:                                     // Model-based proposals
        fr = randmeanvar[j];
        mumod_mc = 0; mumod_pr = 0;
        for(k = 0; k < nrandmean[j]; k++){
          val = randmeanval[j][k]; jj = randmean[j][k]; mumod_mc += val*as_mc[jj]; mumod_pr += val*as_pr[jj];
        }
        varmod_mc = fr*varas_mc; varmod_pr = fr*varas_pr;

        mu_mc = mumod_mc; var_mc = varmod_mc;
        mu_pr = mumod_pr; var_pr = varmod_pr;
        break;

      case PBP_ID1:                               // Posterior-based proposal using ID1
        fr = randmeanvar[j];
        mumod_mc = 0; mumod_pr = 0;
        for(k = 0; k < nrandmean[j]; k++){ 
          val = randmeanval[j][k]; jj = randmean[j][k]; mumod_mc += val*as_mc[jj]; mumod_pr += val*as_pr[jj];
        }
        varmod_mc = fr*varas_mc; varmod_pr = fr*varas_pr;

        mu_mc = (mumod_mc*obvar_mc[j] + obmu_mc[j]*varmod_mc)/(varmod_mc+obvar_mc[j]);
        var_mc = varmod_mc*obvar_mc[j]/(varmod_mc+obvar_mc[j]);

        mu_pr = (mumod_pr*obvar_pr[j] + obmu_pr[j]*varmod_pr)/(varmod_pr+obvar_pr[j]);
        var_pr = varmod_pr*obvar_pr[j]/(varmod_pr+obvar_pr[j]);
        break;

      case PBP_ID2:                              // Posterior-based proposal using ID2
        for(k = 0; k < calcpost[j].size(); k++){
          jj = calcpost[j][k];
          fr = randmeanvar[jj];
          mumod_mc = 0; mumod_pr = 0;
          for(kk = 0; kk < nrandmean[jj]; kk++){ 
            val = randmeanval[jj][kk]; jjj = randmean[jj][kk]; 
            mumod_mc += val*as_mc[jjj]; mumod_pr += val*as_pr[jjj];
          }
          varmod_mc = fr*varas_mc; varmod_pr = fr*varas_pr;

          postmu_mc[jj] = (obmu_mc[jj]*varmod_mc +  mumod_mc*obvar_mc[jj])/(varmod_mc+obvar_mc[jj]); 
          postvar_mc[jj] = varmod_mc*obvar_mc[jj]/(varmod_mc+obvar_mc[jj]);

          postmu_pr[jj] = (obmu_pr[jj]*varmod_pr +  mumod_pr*obvar_pr[jj])/(varmod_pr+obvar_pr[jj]); 
          postvar_pr[jj] = varmod_pr*obvar_pr[jj]/(varmod_pr+obvar_pr[jj]);
          postcalc[jj] = 1;
        }

        musum_mc = postmu_mc[j]/postvar_mc[j]; recvarsum_mc = 1/postvar_mc[j];
        musum_pr = postmu_pr[j]/postvar_pr[j]; recvarsum_pr = 1/postvar_pr[j];

        np = nprod[j];
        for(k = 0; k < np; k++){
          jj = prod[j][k];
          sum_mc = obmu_mc[jj]; var_mc = randmeanvar[jj]*varas_mc + obvar_mc[jj];
          sum_pr = obmu_pr[jj]; var_pr = randmeanvar[jj]*varas_pr + obvar_pr[jj];

          for(kk = 0; kk < nrandmean[jj]; kk++){
            jjj = randmean[jj][kk];
            if(postcalc[jjj] == 1){
              val = randmeanval[jj][kk];

              if(jjj < j){ sum_mc -= val*as_mc[jjj]; sum_pr -= val*as_pr[jjj];}
              else{
                if(jjj > j){ 
                  sum_mc -= val*postmu_mc[jjj]; sum_pr -= val*postmu_pr[jjj]; 
                  var_mc += val*val*postvar_mc[jjj]; var_pr += val*val*postvar_pr[jjj];
                }
                else valst = val;
              }
            }
          }
          sum_mc /= valst; var_mc /= (valst*valst);
          sum_pr /= valst; var_pr /= (valst*valst);

          musum_mc += sum_mc/var_mc; recvarsum_mc += 1/var_mc;
          musum_pr += sum_pr/var_pr; recvarsum_pr += 1/var_pr;
        }

        var_mc = 1.0/recvarsum_mc; mu_mc = musum_mc*var_mc;
        var_pr = 1.0/recvarsum_pr; mu_pr = musum_pr*var_pr;
        break;
    }

    a_mc = as_mc[j];
    dvar = var_pr - var_mc;                                          // Performs the PBP for normal distribution 
    if(dvar > 0){
      alpha = sqrt((1-kappa)*(dvar/var_mc)+1);
      a_pr = mu_pr + alpha*(a_mc-mu_mc) + normal_var(kappa*dvar);
    }
    else{
      alpha = sqrt((1-kappa)*(-dvar/var_pr)+1);
      a_pr = mu_pr + (var_pr/var_mc)*alpha*(a_mc-mu_mc) + normal_var(-(var_pr/var_mc)*kappa*dvar);
    }

    as_pr[j] = a_pr;

    if(type != MBP){
      sum += -0.5*log(var_mc/var_pr) - (a_mc-mu_mc)*(a_mc-mu_mc)/(2*var_mc) + (a_pr-mu_pr)*(a_pr-mu_pr)/(2*var_pr);
    }
  }

  if(type == MBP){
    Of = obs();
    al = exp(Of-Oi);
  }
  else{
    Lf = likelihood();
    Of = obs();
    al = exp(Lf-Li+Of-Oi+sum);
  }

  ntr_pbp++;
  if(ran() < al){
    nac_pbp++;                                                               // Proposal accepted

    Li = Lf; Oi = Of;
    for(j = 0; j < nrand; j++) as_mc[j] = as_pr[j];                          // Copies proposed state
    for(f = 0; f < nfix; f++) fix_mc[f] = fix_pr[f];
    varas_mc = varas_pr;
    vares_mc = vares_pr;

    if(s < burnin){ varjump *= 1.02; if(varjump > 1.5) varjump = 1.5;}       // Adaptively increases j
  }
  else{                                                                      // Proposal rejected
    if(s < burnin) varjump *= 0.99;                                          // Adaptively reduces j
  }
}

void hmcmc()                                                                 // Performs an HMCMC update
{
  short i, j, f, v, v2;
  long loop;
  double Hstart, al, fup = 1.02, sum;

  for(i = 0; i < nrand; i++) x[i] = as_mc[i];
  for(f = 0; f < nfix; f++) x[nrand+f] = fix_mc[f];
  x[nrand+nfix] = varas_mc;
  x[nrand+nfix+1] = vares_mc;

  if(s < burnin){        // Calculates mass matrix
    if(s%20 == 0){
      sum = 0;
      for(i = 0; i < nx; i++){ 
        m[i] = 1.0/(xav2[i]/nxav - (xav[i]/nxav)*(xav[i]/nxav));
        sum += m[i]/nx;
      }
      for(i = 0; i < nx; i++) m[i] /= sum;
    }

    for(i = 0; i < nx; i++){ xav[i] += x[i]; xav2[i] += x[i]*x[i];}
    nxav++;
  }

  for(i = 0; i < nx; i++) p[i] = normal_var(m[i]);  // Samples momentum

  Hstart = hamiltonian();

  findgrad();
  for(loop = 0; loop < Lep/ep; loop++){             // Performs integral
    for(i = 0; i < nx; i++) p[i] -= ep*grad[i]/2;

    for(i = 0; i < nx; i++) x[i] += ep*p[i]/m[i];
    if(x[nrand+nfix] < 0 || x[nrand+nfix+1] < 0) break;

    findgrad();

    for(i = 0; i < nx; i++) p[i] -= ep*grad[i]/2;
  }

  if(loop < Lep/ep) al = 0;
  else al = exp(Hstart-hamiltonian());

  ntr_hmcmc++;
  if(ran() < al){
    nac_hmcmc++;
    for(i = 0; i < nrand; i++) as_mc[i] = x[i];
    for(f = 0; f < nfix; f++) fix_mc[f] = x[nrand+f];
    varas_mc = x[nrand+nfix];
    vares_mc = x[nrand+nfix+1];

    if(s < burnin) ep *= fup;
  }
  else{
    if(loop < Lep/ep) nfa_hmcmc++;
    if(s < burnin) ep *= pow(fup,-ac/(1-ac));
  }
}

void hmcmc_nc()                                                                 // Performs NPC HMCMC
{
  short i, j, f, v, v2;
  long loop;
  double Hstart, al, fup = 1.02, sum;

  for(i = 0; i < nrand; i++) x[i] = as_mc[i]/sqrt(varas_mc);
  for(f = 0; f < nfix; f++) x[nrand+f] = fix_mc[f];
  x[nrand+nfix] = varas_mc;
  x[nrand+nfix+1] = vares_mc;

  if(s < burnin){    // Calculates mass matrix
    if(s%20 == 0){
      sum = 0;
      for(i = 0; i < nx; i++){ 
        m[i] = 1.0/(xav2[i]/nxav - (xav[i]/nxav)*(xav[i]/nxav));
        sum += m[i]/nx;
      }
      for(i = 0; i < nx; i++) m[i] /= sum;
    }

    for(i = 0; i < nx; i++){ xav[i] += x[i]; xav2[i] += x[i]*x[i];}
    nxav++;
  }

  for(i = 0; i < nx; i++) p[i] = normal_var(m[i]);  // Samples momentum

  Hstart = hamiltonian_nc();

  findgrad_nc();

  for(loop = 0; loop < Lep/ep; loop++){
    for(i = 0; i < nx; i++) p[i] -= ep*grad[i]/2;

    for(i = 0; i < nx; i++) x[i] += ep*p[i]/m[i];
    if(x[nrand+nfix] < 0 || x[nrand+nfix+1] < 0){ break;}

    findgrad_nc();

    for(i = 0; i < nx; i++) p[i] -= ep*grad[i]/2;
  }

  if(loop < Lep/ep) al = 0;
  else al = exp(Hstart-hamiltonian_nc()); 

  ntr_hmcmc++;
  if(ran() < al){
    nac_hmcmc++;
    for(i = 0; i < nrand; i++) as_mc[i] = x[i]*sqrt(x[nrand+nfix]);
    for(f = 0; f < nfix; f++) fix_mc[f] = x[nrand+f];
    varas_mc = x[nrand+nfix];
    vares_mc = x[nrand+nfix+1];

    if(s < burnin) ep *= fup;
  }
  else{
    if(loop < Lep/ep) nfa_hmcmc++;
    if(s < burnin) ep *= pow(fup,-ac/(1-ac));
  }
}

void pmcmc()                                                          // A particle MCMC implementation
{
  short f, p, pp, j, k, i, kk, jj, npp[partmax], jjj, np;
  double z, w_part[partmax], wsum_part[partmax], sum, sum_pr, yss_pr, al, a_pr, val;
  double obmu, obvar, fr, mumod_pr, varmod_pr, mu_pr, var_pr, valst, musum_pr, recvarsum_pr, fup = 1.02;
  vector <short> plist;

  if(s < burnin){ npart = short(npartf+0.5); if(npart == 0) npart = 1; if(npart > partmax) npart = partmax;}
 
  varjump = 0.6;

  propose_parameters();

  if(varas_pr < 0 || vares_pr < 0) return;

  for(p = 0; p < npart; p++) w_part[p] = 1;

  if(type == PMCMC_ID2){   // Estimates approximation to the the observation model
    for(j = 0; j < nrand; j++){
      sum_pr = 0;
      for(k = 0; k < nraZ[j]; k++){
        i = raZ[j][k];
        yss_pr = ys[i];
        for(kk = 0; kk < nXnotze[i]; kk++){
          f = Xnotze[i][kk]; val = X[i][f]; yss_pr -= val*fix_pr[f];
        }
        val = Z[i][j]; sum_pr += yss_pr*val;
      }

      val = 1.0/Q[j][j];
      obmu_pr[j] = sum_pr*val;
      obvar_pr[j] = vares_pr*val;
      postcalc[j] = 0;
    }
  }

  Lf = 0;
  for(j = 0; j < nrand; j++){
    sum_pr = 0;
    for(k = 0; k < nraZ[j]; k++){
      i = raZ[j][k];
      yss_pr = ys[i];
      for(kk = 0; kk < nXnotze[i]; kk++){
        f = Xnotze[i][kk]; val = X[i][f]; yss_pr -= val*fix_pr[f];
      }
      val = Z[i][j]; sum_pr += yss_pr*val;
    }
    val = 1.0/Q[j][j];
    obmu = sum_pr*val;
    obvar = vares_pr*val;

    fr = randmeanvar[j];
    for(p = 0; p < npart; p++){
      mumod_pr = 0;
      for(k = 0; k < nrandmean[j]; k++){ 
        val = randmeanval[j][k]; jj = randmean[j][k]; mumod_pr += val*as_part[p][jj];
      }
      varmod_pr = fr*varas_pr;

      switch(type){
        case PMCMC:
          a_pr = mumod_pr + normal_var(varmod_pr);
          as_part[p][j] = a_pr;
          w_part[p] *= exp(-(a_pr-obmu)*(a_pr-obmu)/(2*obvar))/sqrt(obvar);
          break;

        case PMCMC_ID1:
          mu_pr = (mumod_pr*obvar + obmu*varmod_pr)/(varmod_pr+obvar);
          var_pr = varmod_pr*obvar/(varmod_pr+obvar);

          a_pr = mu_pr + normal_var(var_pr);
          as_part[p][j] = a_pr;
          w_part[p] *= (exp(-(a_pr-obmu)*(a_pr-obmu)/(2*obvar))/sqrt(obvar))*
              (exp(-(a_pr-mumod_pr)*(a_pr-mumod_pr)/(2*varmod_pr))/sqrt(varmod_pr))/
              (exp(-(a_pr-mu_pr)*(a_pr-mu_pr)/(2*var_pr))/sqrt(var_pr));
          break;

        case PMCMC_ID2:
          for(k = 0; k < calcpost[j].size(); k++){
            jj = calcpost[j][k];
            fr = randmeanvar[jj];
            mumod_pr = 0;
            for(kk = 0; kk < nrandmean[jj]; kk++){
              val = randmeanval[jj][kk]; jjj = randmean[jj][kk]; mumod_pr += val*as_pr[jjj];
            }
            varmod_pr = fr*varas_pr;

            postmu_pr[jj] = (obmu_pr[jj]*varmod_pr +  mumod_pr*obvar_pr[jj])/(varmod_pr+obvar_pr[jj]);
            postvar_pr[jj] = varmod_pr*obvar_pr[jj]/(varmod_pr+obvar_pr[jj]);
            postcalc[jj] = 1;
          }

          musum_pr = postmu_pr[j]/postvar_pr[j]; recvarsum_pr = 1/postvar_pr[j];

          np = nprod[j];
          for(k = 0; k < np; k++){
            jj = prod[j][k];
            sum_pr = obmu_pr[jj]; var_pr = randmeanvar[jj]*varas_pr + obvar_pr[jj];

            for(kk = 0; kk < nrandmean[jj]; kk++){
              jjj = randmean[jj][kk];
              if(postcalc[jjj] == 1){
                val = randmeanval[jj][kk];

                if(jjj < j){ sum_pr -= val*as_pr[jjj];}
                else{
                  if(jjj > j){ sum_pr -= val*postmu_pr[jjj]; var_pr += val*val*postvar_pr[jjj];}
                  else valst = val;
                }
              }
            }
            sum_pr /= valst; var_pr /= (valst*valst);

            musum_pr += sum_pr/var_pr; recvarsum_pr += 1/var_pr;
          }

          var_pr = 1.0/recvarsum_pr; mu_pr = musum_pr*var_pr;

          a_pr = mu_pr + normal_var(var_pr);
          as_part[p][j] = a_pr;
          w_part[p] *= (exp(-(a_pr-obmu)*(a_pr-obmu)/(2*obvar))/sqrt(obvar))*
              (exp(-(a_pr-mumod_pr)*(a_pr-mumod_pr)/(2*varmod_pr))/sqrt(varmod_pr))/
              (exp(-(a_pr-mu_pr)*(a_pr-mu_pr)/(2*var_pr))/sqrt(var_pr));
          break;
      }
    }

    if(j == nrand-1 || j%skip == 0){                      // bootstrap
      sum = 0; for(p = 0; p < npart; p++){ sum += w_part[p]; wsum_part[p] = sum;}
      Lf += log(sum/npart);

      for(p = 0; p < npart; p++) npp[p] = 0;

      for(p = 0; p < npart; p++){
        z = ran()*sum; pp = 0; while(pp < npart && z > wsum_part[pp]) pp++;
        if(pp == npart) cout << "error\n";
        npp[pp]++;
        w_part[p] = 1;
      }

      plist.clear();
      for(p = 0; p < npart; p++){
        for(k = 1; k < npp[p]; k++) plist.push_back(p);
      }

      for(p = 0; p < npart; p++){
        if(npp[p] == 0){
          pp = plist[plist.size()-1]; plist.pop_back();
          for(jj = 0; jj <= j; jj++) as_part[p][jj] = as_part[pp][jj];
        }
      }
      if(plist.size() != 0) cout << "prob\n";
    }
  }

  al = exp(Lf-Li);

  ntr_pmcmc++;
  if(ran() < al){
    nac_pmcmc++;
    varas_mc = varas_pr;
    vares_mc = vares_pr;
    for(f = 0; f < nfix; f++) fix_mc[f] = fix_pr[f];
    Li = Lf;
    if(s < burnin) npartf /= fup;
  }
  else{
     if(s < burnin) npartf /= pow(fup,-part_ac/(1-part_ac));
  }
}

/* ADDITIONAL FUNCTIONS */

double likelihood()                                                     // Calculates the latent process likelihood
{
  short j, jj, k;
  double sum;

  sum = 0;
  for(j = 0; j < nrand; j++){
    sum += as_pr[j]*as_pr[j]*Ainv[j][j];
    for(k = 0; k < nAinvlist2[j]; k++){
      jj = Ainvlist2[j][k];
      sum += 2*as_pr[j]*as_pr[jj]*Ainv[j][jj];
    }
  }
  return -0.5*nrand*log(varas_pr) - sum/(2*varas_pr);
}

double obs()                                                            // Calculates the observation probability
{
  short i, j, f, k;
  double sum, d;

  sum = 0;
  for(i = 0; i < N; i++){
    d = ys[i];
    for(k = 0; k < nZnotze[i]; k++){ j = Znotze[i][k]; d -= Z[i][j]*as_pr[j];}
    for(k = 0; k < nXnotze[i]; k++){ f = Xnotze[i][k]; d -= X[i][f]*fix_pr[f];}
    sum += d*d;
  }
  return -0.5*N*log(vares_pr) - sum/(2*vares_pr);
}

double obs_nc()                                                         // Calculates the observation probability for NCP
{
  short i, j, f, k;
  double sum, d, sd;

  sd = sqrt(varas_mc);
  sum = 0;
  for(i = 0; i < N; i++){
    d = ys[i];
    for(k = 0; k < nZnotze[i]; k++){ j = Znotze[i][k]; d -= Z[i][j]*xs_mc[j]*sd;}
    for(k = 0; k < nXnotze[i]; k++){ f = Xnotze[i][k]; d -= X[i][f]*fix_mc[f];}
    sum += d*d;
  }
  return -0.5*N*log(vares_mc) - sum/(2*vares_mc);
}

double invgam(long n, double S)                                       // Samples from an inverse gamma distribution
{
  long i;
  double sum;

  sum = 0; 
  for(i = 0; i < n-1; i++) sum += -log(ran());

  return 0.5*S/sum;
}

void QGinit()                                                         // Initialises quantitative genetics example
{
  short ngen = 4;                                                     // Number of generations
  short npop = 1000;                                                  // The population size per generation
  vector <short> sire, dam;                                           // The parents of an individual
  short i, g, j, f, diag;
  double val;

  N = ngen*npop;                                                      // Total number of individuals
  nfix = 2;                                                           // The number fixed effects

  for(i = 0; i < N; i++){ sire.push_back(-1); dam.push_back(-1);}

  for(g = 1; g < ngen; g++){                                          // Sets a randomly mated population
    for(i = 0; i < npop; i++){
      sire[g*npop+i] = (g-1)*npop+short(ran()*npop);
      do{
        dam[g*npop+i] = (g-1)*npop+short(ran()*npop);
      }while(dam[g*npop+i] == sire[g*npop+i]);
    }
  }

  nrand = N;

  Ainv.resize(nrand);     // Calculates the inverse of the relationship matrix
  for(i = 0; i < nrand; i++){ Ainv[i].resize(nrand); for(j = 0; j < nrand; j++) Ainv[i][j] = 0;} 
  for(i = 0; i < nrand; i++){
    if(sire[i] == -1) diag = 1;
    else{
      diag = 2;
      Ainv[sire[i]][sire[i]] += (-0.5)*(-0.5)*diag;
      Ainv[dam[i]][dam[i]] += (-0.5)*(-0.5)*diag;
      Ainv[sire[i]][dam[i]] += (-0.5)*(-0.5)*diag;
      Ainv[dam[i]][sire[i]] += (-0.5)*(-0.5)*diag;
      Ainv[i][sire[i]] += (-0.5)*diag;
      Ainv[sire[i]][i] += (-0.5)*diag;
      Ainv[i][dam[i]] += (-0.5)*diag;
      Ainv[dam[i]][i] += (-0.5)*diag;
    }
    Ainv[i][i] += diag;
  }

  if(1 == 0){    // This part is switched on to make the inverse relationship matrix dense
    for(i = 0; i < nrand; i++){
      for(j = i+1; j < nrand; j++){
        //val = normal(0,0.01);
        val = 0.01*(ran()-0.5);
        Ainv[i][j] += val; Ainv[j][i] += val;
      }
    }
  }

  X.resize(N); for(i = 0; i < N; i++) X[i].resize(nfix);             // Fixed effects design matrix
  fix_mc.resize(nfix); fix_pr.resize(nfix);

  for(i = 0; i < N; i++){
    X[i][0] = 1; for(f = 1; f < nfix; f++) X[i][f] = short(ran()*2);
  }
  fix_mc[0] = 10; for(f = 1; f < nfix; f++) fix_mc[f] = fixval;

  Z.resize(N); for(i = 0; i < N; i++) Z[i].resize(nrand);          // Random effects design matrix
  for(i = 0; i < N; i++) for(j = 0; j < N; j++){ if(i == j) Z[i][j] = 1; else Z[i][j] = 0;}
}

void initialise()                                                  // Simulate data and initialises variables
{
  short i, j, k, f, jj, jjj, kk, v, v2, sum, jmax, pp;
  long s;
  double fix, ra, a;
  vector< vector<double> > T;
  vector <double> var;

  ntr_pbp = 0; nac_pbp = 0;
  ntr_hmcmc = 0; nac_hmcmc = 0; nfa_hmcmc = 0;
  ntr_pmcmc = 0; nac_pmcmc = 0;
  ntr_varas = 0; nac_varas = 0; jump_varas = 0.01;
  draw = 0; draw_burn = 0;

  QGinit();

  // Converts to a DAG
  T = Ainv;
  randmean_true.clear(); randmeanval_true.clear(); randmean.clear(); randmeanval.clear();
  randmeanvar.resize(nrand);
  nrandmean.resize(nrand); randmean.resize(nrand); randmeanval.resize(nrand);
  nrandmean_true.resize(nrand); randmean_true.resize(nrand); randmeanval_true.resize(nrand);
  for(j = nrand-1; j >= 0; j--){ 
    randmeanvar[j] = 1.0/T[j][j];

    nrandmean[j] = 0; nrandmean_true[j] = 0;
    for(jj = 0; jj < j; jj++){
      if(T[j][jj] != 0){
        randmean_true[j].push_back(jj);
        randmeanval_true[j].push_back(-T[j][jj]/T[j][j]);
        nrandmean_true[j]++;

        if(T[j][jj]/T[j][j] < -cut || T[j][jj]/T[j][j] > cut){
          randmean[j].push_back(jj);
          randmeanval[j].push_back(-T[j][jj]/T[j][j]);
          nrandmean[j]++;
        }
      }
    }

    for(jjj = 0; jjj < nrandmean_true[j]; jjj++){
      jj = randmean_true[j][jjj];
      for(kk = 0; kk < nrandmean_true[j]; kk++){
        k = randmean_true[j][kk];
        T[jj][k] -= T[j][jj]*T[j][k]/T[j][j];
      }
    }
  }

  Ainvlist.clear(); Ainvlist2.clear();
  nAinvlist.resize(nrand); nAinvlist2.resize(nrand); Ainvlist.resize(nrand); Ainvlist2.resize(nrand);
  for(j = 0; j < nrand; j++){                       // Makes a list of non-zero elements
    nAinvlist[j] = 0;
    nAinvlist2[j] = 0;

    for(i = 0; i < nrand; i++){
      if(i != j && Ainv[j][i] != 0){
        Ainvlist[j].push_back(i);
        nAinvlist[j]++;
      }

      if(i != j && Ainv[j][i] != 0 && i < j){
        Ainvlist2[j].push_back(i);
        nAinvlist2[j]++;
      }
    }
  }

  Znotze.clear(); nZnotze.resize(N); Znotze.resize(N);
  for(i = 0; i < N; i++){
    nZnotze[i] = 0; for(j = 0; j < nrand; j++) if(Z[i][j] != 0){ Znotze[i].push_back(j); nZnotze[i]++;}
  }

  raZ.clear(); nraZ.resize(N); raZ.resize(N);
  for(j = 0; j < nrand; j++){
    nraZ[j] = 0; for(i = 0; i < N; i++) if(Z[i][j] != 0){ raZ[j].push_back(i); nraZ[j]++;}
  }

  Qnotze.clear(); nQnotze.resize(nrand); Qnotze.resize(nrand);
  Q.resize(nrand); for(j = 0; j < nrand; j++) Q[j].resize(nrand);
  for(j = 0; j < nrand; j++){
    for(jj = 0; jj < nrand; jj++){
      sum = 0;
      if(j == jj){ for(i = 0; i < N; i++) sum += Z[i][j]*Z[i][jj];}
      Q[j][jj] = sum;
      if(j != jj && sum != 0){ nQnotze[j]++; Qnotze[j].push_back(jj);}
    }
  }

  Xnotze.clear(); nXnotze.resize(N); Xnotze.resize(N);
  for(i = 0; i < N; i++){
    nXnotze[i] = 0; for(j = 0; j < nfix; j++) if(X[i][j] != 0){ Xnotze[i].push_back(j); nXnotze[i]++;}
  }

  as_mc.clear();
  for(j = 0; j < nrand; j++){      // Simulatate data y
    a = normal_var(varas*randmeanvar[j]); 
    for(k = 0; k < nrandmean_true[j]; k++) a += randmeanval_true[j][k]*as_mc[randmean_true[j][k]];
    as_mc.push_back(a);
  }
  as_pr.resize(nrand);

  ys.clear();
  for(i = 0; i < N; i++){
    ra = 0; for(k = 0; k < nZnotze[i]; k++){ j = Znotze[i][k]; ra += Z[i][j]*as_mc[j];}
    fix = 0; for(k = 0; k < nXnotze[i]; k++){ f = Xnotze[i][k]; fix += X[i][f]*fix_mc[f];}
    ys.push_back(fix + ra + normal_var(vares));
  }

  varas_mc = varas; vares_mc = vares;

  nvar = 2+nfix;

  var.resize(nvar);
  Zchol.resize(nvar); inv.resize(nvar); sigav.resize(nvar); sigma.resize(nvar);
  for(i = 0; i < nvar; i++){ Zchol[i].resize(nvar); inv[i].resize(nvar); sigav[i].resize(nvar); sigma[i].resize(nvar);}
  varav.resize(nvar);

  for(v = 0; v < nvar; v++){ varav[v] = 0; for(v2 = 0; v2 < nvar; v2++) sigav[v][v2] = 0;}    // Sets up initial covarince matrix

  for(s = 0; s < 10; s++){
    var[0] = varas_mc + normal(0,0.02);
    var[1] = vares_mc + normal(0,0.02);
    for(f = 0; f < nfix; f++) var[2+f] = fix_mc[f] + normal(0,0.02);
    for(v = 0; v < nvar; v++){ varav[v] += var[v]; for(v2 = 0; v2 < nvar; v2++) sigav[v][v2] += var[v]*var[v2];}
    draw++;
  }
  varjump = 0.8;

  nprod.clear(); prod.clear(); prod.resize(nrand);
  for(j = 0; j < nrand; j++) nprod.push_back(0);                                             // Makes an array of progeny

  for(j = 0; j < nrand; j++){
    for(k = 0; k < nrandmean[j]; k++){
      jj = randmean[j][k];
      prod[jj].push_back(j);
      nprod[jj]++;
    }
  }

  calcpost.clear(); calcpost.resize(nrand);
  for(j = 0; j < nrand; j++){
    jmax = -1; for(k = 0; k < nrandmean[j]; k++){ jj = randmean[j][k]; if(jj > jmax) jmax = jj;}
    calcpost[jmax+1].push_back(j);
  }

  varst.clear(); varst.resize(nvar);
  obmu_mc.resize(nrand); obmu_pr.resize(nrand); obvar_mc.resize(nrand); obvar_pr.resize(nrand);
  postmu_mc.resize(nrand); postmu_pr.resize(nrand); postvar_mc.resize(nrand); postvar_pr.resize(nrand);
  postcalc.resize(nrand);

  varas_pr = varas_mc; vares_pr = vares_mc; 
  for(f = 0; f < nfix; f++) fix_pr[f] = fix_mc[f]; for(j = 0; j < nrand; j++) as_pr[j] = as_mc[j];

  if(type == NONCENT){
    xs_mc.resize(nrand); for(j = 0; j < nrand; j++){ xs_mc[j] = as_mc[j]/sqrt(varas_mc);}
  }

  if(type == PMCMC || type == PMCMC_ID1 || type == PMCMC_ID2) Li = -1000000;
  else{ Li = likelihood(); Oi = obs();}

  switch(type){
    case HMCMC:
    case HMCMC_NC:
      nx = nrand+nfix+2;
      x.resize(nx); p.resize(nx); grad.resize(nx); m.resize(nx);
      xav.resize(nx); xav2.resize(nx); for(i = 0; i < nx; i++){ xav[i] = 0; xav2[i] = 0.0001;}
      nxav = 1;
      norm.resize(nx);
      ep = 0.001;
      break;

    case PMCMC: case PMCMC_ID1: case PMCMC_ID2:
      as_part.resize(partmax); for(pp = 0; pp < partmax; pp++) as_part[pp].resize(nrand);
      break;
  }
}

void varcorr()                                                            // Uses MCMC samples to estimate the covariance matrix
{
  short v, v2, f;
  double var[nvar];

  var[0] = varas_mc; var[1] = vares_mc; for(f = 0; f < nfix; f++) var[2+f] = fix_mc[f];

  for(v = 0; v < nvar; v++){ varav[v] += var[v]; for(v2 = 0; v2 < nvar; v2++) sigav[v][v2] += var[v]*var[v2];}
  draw++;

  if(draw_burn < s/2){
    for(v = 0; v < nvar; v++){
      varav[v] -= varst[v][draw_burn]; 
      for(v2 = 0; v2 < nvar; v2++) sigav[v][v2] -= varst[v][draw_burn]*varst[v2][draw_burn];
    }
    draw--;
    draw_burn++;
  }

  if(s%100 == 0){
    for(v = 0; v < nvar; v++){ 
      for(v2 = 0; v2 < nvar; v2++) sigma[v][v2] = sigav[v][v2]/draw - (varav[v]/draw)*(varav[v2]/draw);
    }
    chol();
  }
}

void chol()                                                               // Performs the Cholesky decomposition
{
  short i, j, ii, jj, v1, v2;
  double aii, sum, A[nvar][nvar], Lch[nvar][nvar], Tch[nvar][nvar];

  for(v1 = 0; v1 < nvar; v1++){
    for(v2 = 0; v2 < nvar; v2++){
      A[v1][v2] = sigma[v1][v2];
      if(v1 == v2) Zchol[v1][v2] = 1; else Zchol[v1][v2] = 0;
    }
  }

  for(i = 0; i < nvar; i++){
    for(v1 = 0; v1 < nvar; v1++){
      for(v2 = 0; v2 < nvar; v2++){
        if(v1 == v2) Lch[v1][v2] = 1; else Lch[v1][v2] = 0;
      }
    }

    aii = A[i][i];
    Lch[i][i] = sqrt(aii);
    for(j = i+1; j < nvar; j++){
      Lch[j][i] = A[j][i]/sqrt(aii);
    }

    for(ii = i+1; ii < nvar; ii++){
      for(jj = i+1; jj < nvar; jj++){
        A[jj][ii] -= A[ii][i]*A[jj][i]/aii;
      }
    }
    A[i][i] = 1;
    for(j = i+1; j < nvar; j++){ A[j][i] = 0; A[i][j] = 0;}

    for(v1 = 0; v1 < nvar; v1++){
      for(v2 = 0; v2 < nvar; v2++){
        sum = 0; for(ii = 0; ii < nvar; ii++) sum += Zchol[v1][ii]*Lch[ii][v2];
        Tch[v1][v2] = sum;
      }
    }

    for(v1 = 0; v1 < nvar; v1++){
      for(v2 = 0; v2 < nvar; v2++){
        Zchol[v1][v2] = Tch[v1][v2];
      }
    }
  }
}

void propose_parameters()                                                // Proposes new parameters based on sampling from a MVN
{
  short v, v2, f;
  double norm[nvar], dva[nvar];

  for(v = 0; v < nvar; v++) norm[v] = normal(0,1);  // Samples new parameter values
  for(v = 0; v < nvar; v++){ dva[v] = 0; for(v2 = 0; v2 <= v; v2++) dva[v] += Zchol[v][v2]*norm[v2];}

  varas_pr = varas_mc + varjump*dva[0];
  vares_pr = vares_mc + varjump*dva[1];
  for(f = 0; f < nfix; f++) fix_pr[f] = fix_mc[f] + varjump*dva[2+f];
}

double ESS()                                                              // Calculates the effective sample size
{
  long s, i, num;
  double cor, av, av2, var, sum;
  vector <double> val;

  num = nsamp-burnin;
  for(s = 0; s < num; s++) val.push_back(varst[0][s+burnin]/(varst[0][s+burnin]+varst[1][s+burnin]));

  av = 0; av2 = 0;
  for(s = 0; s < num; s++){
    av += val[s];
    av2 += val[s]*val[s];
  }
  av /= num; av2 /= num;
  var = av2 - av*av;

  sum = 1;
  for(i = 1; i < num/2; i++){
    cor = 0;
    for(s = 0; s < num-i; s++) cor += (val[s]-av)*(val[s+i]-av);

    cor /= (num-i)*var;
    if(cor < 0.05) break;      // This truncates the sum to avoid spurious bias from the long time tail
    sum += 2*cor;
  }

  return num/sum;
}

double hamiltonian()                                                // Calculates the Hamiltonian
{
  short f, j, i;
  double H;

  varas_pr = x[nrand+nfix]; vares_pr = x[nrand+nfix+1];
  for(f = 0; f < nfix; f++) fix_pr[f] = x[nrand+f];
  for(j = 0; j < nrand; j++) as_pr[j] = x[j];
  H = -likelihood()-obs();
  for(i = 0; i < nx; i++) H += 0.5*p[i]*p[i]/m[i];
  return H;
}

void findgrad()                                                     // Finds the gradient in the potential energy function
{
  short j, jj, k, i, f;
  double sum, d;

  for(j = 0; j < nrand; j++){
    sum = x[j]*Ainv[j][j]; for(k = 0; k < nAinvlist[j]; k++){ jj = Ainvlist[j][k]; sum += x[jj]*Ainv[j][jj];}
    grad[j] = sum/x[nrand+nfix];
  }

  sum = 0;
  for(j = 0; j < nrand; j++){
    sum += x[j]*x[j]*Ainv[j][j];
    for(k = 0; k < nAinvlist2[j]; k++){
      jj = Ainvlist2[j][k];
      sum += 2*x[j]*x[jj]*Ainv[j][jj];
    }
  }
  grad[nrand+nfix] = 0.5*nrand/x[nrand+nfix] - 0.5*sum/(x[nrand+nfix]*x[nrand+nfix]);

  for(f = 0; f < nfix; f++) grad[nrand+f] = 0;

  sum = 0;
  for(i = 0; i < N; i++){
    d = ys[i];
    for(k = 0; k < nZnotze[i]; k++){ j = Znotze[i][k]; d -= Z[i][j]*x[j];}
    for(k = 0; k < nXnotze[i]; k++){ f = Xnotze[i][k]; d -= X[i][f]*x[nrand+f];}
    sum += d*d;

    d /= x[nrand+nfix+1];
    for(k = 0; k < nZnotze[i]; k++){ j = Znotze[i][k]; grad[j] -= d*Z[i][j];}
    for(k = 0; k < nXnotze[i]; k++){ f = Xnotze[i][k]; grad[nrand+f] -= d*X[i][f];}
  }
  grad[nrand+nfix+1] = 0.5*N/x[nrand+nfix+1] - 0.5*sum/(x[nrand+nfix+1]*x[nrand+nfix+1]);
}

double hamiltonian_nc()                                                          // Calculates the Hamiltonian for NCP
{
  short f, j, i;
  double H;

  varas_pr = x[nrand+nfix]; vares_pr = x[nrand+nfix+1];
  for(f = 0; f < nfix; f++) fix_pr[f] = x[nrand+f];
  for(j = 0; j < nrand; j++) as_pr[j] = x[j]*sqrt(varas_pr);
  H = -likelihood()-obs() -0.5*nrand*log(x[nrand+nfix]);
  for(i = 0; i < nx; i++) H += 0.5*p[i]*p[i]/m[i];
  return H;
}

void findgrad_nc()                                                               // Finds the gradients for NCP
{
  short j, jj, k, i, f;
  double sum, d;

  for(j = 0; j < nrand; j++){
    sum = x[j]*Ainv[j][j]; for(k = 0; k < nAinvlist[j]; k++){ jj = Ainvlist[j][k]; sum += x[jj]*Ainv[j][jj];}
    grad[j] = sum;
  }

  sum = 0;
  for(j = 0; j < nrand; j++){
    sum += x[j]*x[j]*Ainv[j][j];
    for(k = 0; k < nAinvlist2[j]; k++){
      jj = Ainvlist2[j][k];
      sum += 2*x[j]*x[jj]*Ainv[j][jj];
    }
  }
  grad[nrand+nfix] = 0*0.5*nrand/x[nrand+nfix];

  for(f = 0; f < nfix; f++) grad[nrand+f] = 0;

  sum = 0;
  for(i = 0; i < N; i++){
    d = ys[i];
    for(k = 0; k < nZnotze[i]; k++){ j = Znotze[i][k]; d -= Z[i][j]*x[j]*sqrt(x[nrand+nfix]);}
    for(k = 0; k < nXnotze[i]; k++){ f = Xnotze[i][k]; d -= X[i][f]*x[nrand+f];}
    sum += d*d;

    d /= x[nrand+nfix+1];
    for(k = 0; k < nZnotze[i]; k++){ j = Znotze[i][k]; grad[j] -= d*Z[i][j]*sqrt(x[nrand+nfix]);}
    for(k = 0; k < nXnotze[i]; k++){ f = Xnotze[i][k]; grad[nrand+f] -= d*X[i][f];}

    grad[nrand+nfix] -= 0.5*x[i]*d/sqrt(x[nrand+nfix]);
  }
  grad[nrand+nfix+1] = 0.5*N/x[nrand+nfix+1] - 0.5*sum/(x[nrand+nfix+1]*x[nrand+nfix+1]);
}
