# Supplementary material for: Posterior-based proposals for speeding up Markov chain Monte Carlo
Source: R Soc Open Sci. 2019 Nov 20;6(11):190619. doi: 10.1098/rsos.190619 (PMC6894579; doi:10.1098/rsos.190619)
Supplement: Logistic Population Model Code [file rsos190619supp5.zip › rsos190619supp5.cc]

// This code is for the logistic popualtion model from section 5.4
// Compile with g++ logistic_population_5.4.cc -O3
// Run with ./a.out

using namespace std;

#include <stdio.h>
#include <stdlib.h>
#include <fstream>
#include <iostream>
#include <math.h>
#include <time.h>
#include <sstream>
#include <vector>

const long nsamp = 1000000;                   // The number of updates
const long burnin = 10000;                    // The burnin / adaptation period

const double dt = 0.1;                        // Discretisation time step
const long T = 401;                           // Total number of time steps

const long lneg = -1000000;                   // A large negative number

short mskip = 40;                             // Determines how often measurements are made
short nmea, meat[T], mea[T];

double X[nsamp];                              // Used to calculate ESS

const short STAND = 0, MBP = 1, PMCMC = 2;    // Different proposal types
short type = STAND;

long s;                                       // The current sample number

const short nvar = 4;                         // The number of model parameters
double varav[nvar];                           // Variables used to generate covariance estimate
double varst[nvar][nsamp];
double sigav[nvar][nvar];
double sigma[nvar][nvar];
long draw;
long draw_burn;
double Zchol[nvar][nvar];                    // Used to sample from multivariate normal distribution 

double varjump = 0.6;                        // This sets j the jumping size

const short P0 = 10;                         // The initial population size

const long logsummax = 5000;                 // Look up table for the sum of logs
double logsum[logsummax];

double r_mc, mu_mc, K_mc, cp_mc;             // Model parameters
short birth_mc[T], death_mc[T], P_mc[T];
short birth_st[T], death_st[T], P_st[T];

double r_pr, mu_pr, K_pr, cp_pr;
short birth_pr[T], death_pr[T], P_pr[T];

double Li, Lobi;                             // Stores the latent process likelihood and observation probability
double Lf, Lobf;

double ntr_mu, nac_mu, jump_mu;              // Store acceptance rate for different proposals
double ntr_cp, nac_cp, jump_cp;
double ntr_r, nac_r, jump_r;
double ntr_K, nac_K, jump_K;
double ntr_mbp, nac_mbp;
double ntr_pmcmc, nac_pmcmc;

const short partmax = 10000;                 // Parameters used in PMCMC
short npart = 10;
double npartf = npart;
short P_part[partmax];
short P_partst[partmax];

double w_part[partmax], wsum_part[partmax];
short skip;
double part_ac = 0.25;                       // The target acceptance probability

double mu_alpha, mu_beta, cp_alpha, cp_beta; // Priors

// Draws a uniform random number between 0 and 1
double ran(){ double r = double(rand())/RAND_MAX; if(r == 0) r = 0.00000001; return r;} 

// Draws a normally distributed sample with mean and standard deviation
double normal(double mu, double sd){ return mu + sd*sqrt(-2*log(ran()))*cos(2*3.141592654*ran());}

// Draws a normally distributed sample with zero mean
double normal_var(double var){ return sqrt(-2*var*log(ran()))*cos(2*3.141592654*ran());}

// Functions used
void simulate();
double likelihood();
double observation();
double likelihood_pr();
double observation_pr();
void stand();
void proposeparameters();
void mbp();
void chol();
void initialise();
void varcorr();
double ESS();
long poisson(double lam);
double poisprob(long i, double lam);
double betaprob(double x, double a, double b);
double gammaprob(double x, double a, double b);
long bino(double ratio, long nn);
double binoprob(double ratio, long nn, long dn);
void pmcmc();

int main (int argc, char *argv[])
{
  short loop, loopmax = 50;
  double time, vv, r, mu, K, cp, av=0;

  r = 0.6; mu = 0.3; K = 100; cp = 0.5;                     // Sets parameter values

  mu_beta = mu/(0.4*mu*0.4*mu); mu_alpha = mu*mu_beta;      // Sets priors
  cp_beta = 1;
  do{
    cp_alpha = cp*cp_beta/(1-cp);
    if(sqrt(cp_alpha*cp_beta/((cp_alpha+cp_beta)*(cp_alpha+cp_beta)*(cp_alpha+cp_beta+1))) < 0.1*cp) break;
    cp_beta *= 1.01;
  }while(1 == 1);

  for(loop = 0; loop < loopmax; loop++){                    // Averages over 50 replicates
    r_mc = r; mu_mc = mu; K_mc = K; cp_mc = cp;

    simulate();
    initialise();

    for(s = 0; s < nsamp; s++){                                        // Performs MCMC loop
      if(s%1000 == 0) cout << "Update " << s << " / " << nsamp << "\n";

      if(s == burnin) time = -clock();

      varst[0][s] = r_mc; varst[1][s] = mu_mc;                         // Stores model parameters
      varst[2][s] = K_mc; varst[3][s] = cp_mc;

      switch(type){
        case STAND:
          stand();
          break;

        case MBP:
          if(s < burnin) varcorr();
          mbp();
          if(s%10 == 0) stand();
          break;

        case PMCMC:
          if(s < burnin) varcorr();
          pmcmc();
          break;
      }
    }
    time += clock();

    if(type != PMCMC){
      cout << double(nac_mu)/ntr_mu << " mu acceptance rate\n";
      cout << double(nac_cp)/ntr_cp << " cp acceptance rate\n";

      cout << double(nac_r)/ntr_r << " r acceptance rate\n";
      cout << double(nac_K)/ntr_K << " K acceptance rate\n";
    }

    if(type == MBP) cout << double(nac_mbp)/ntr_mbp << " " << varjump << " MBP acceptance rate\n";
    if(type == PMCMC){
      cout << double(nac_pmcmc)/ntr_pmcmc << " " << varjump << " PMCMC acceptance rate\n";
      cout << npart << " Number of particles\n";
    }

    cout << double(time)/CLOCKS_PER_SEC << " Total time in seconds\n";
    cout << 100*(double(time)/CLOCKS_PER_SEC)/ESS() << " CPU time to get 100 effective samples of the rb\n";
    av += 100*(double(time)/CLOCKS_PER_SEC)/ESS();
    cout << av/(loop+1) << " Average CPU time to get 100 effective samples of the rb\n\n";
  }
}

void stand()                                                     // Performs the "standard" proposal
{
  short t, P, Pmo, m, ty, tt, k, w, nbir, ndea, tmin;
  double st, al, dL, dLob, rbir, rdea, rbirmo, rdeamo, rbirnew, rdeanew;

  st = mu_mc;
  mu_mc += normal(0,jump_mu);
  if(mu_mc < 0) al = 0;
  else{
    Lf = likelihood();
    al = exp(Lf - Li + gammaprob(mu_mc,mu_alpha, mu_beta) - gammaprob(st,mu_alpha, mu_beta));
  }

  ntr_mu++;
  if(ran() < al){
    nac_mu++;
    Li = Lf;
    if(s < burnin) jump_mu *= 1.02;
  }
  else{
    mu_mc = st;
    if(s < burnin) jump_mu *= 0.99;
  }

  st = cp_mc;
  cp_mc += normal(0,jump_cp);
  if(cp_mc <= 0 || cp_mc >= 1) al = 0;
  else{
    Lobf = observation();
    al = exp(Lobf - Lobi + betaprob(cp_mc,cp_alpha, cp_beta) - betaprob(st,cp_alpha, cp_beta));
  }

  ntr_cp++;
  if(ran() < al){
    nac_cp++;
    Lobi = Lobf;
    if(s < burnin) jump_cp *= 1.02;
  }
  else{
    cp_mc = st;
    if(s < burnin) jump_cp *= 0.99;
  }

  st = r_mc;
  r_mc += normal(0,jump_r);
  if(r_mc < 0 || r_mc > 2) al = 0;
  else{
    Lf = likelihood();
    al = exp(Lf-Li);
  }

  ntr_r++;
  if(ran() < al){
    nac_r++;
    Li = Lf;
    if(s < burnin) jump_r *= 1.02; 
  }
  else{
    r_mc = st;
    if(s < burnin) jump_r *= 0.99;
  }

  st = K_mc;
  K_mc += normal(0,jump_K);
  if(K_mc < 0 || K_mc > 200) al = 0;
  else{
    Lf = likelihood();
    al = exp(Lf-Li);
  }

  ntr_K++;
  if(ran() < al){
    nac_K++;
    Li = Lf;
    if(s < burnin) jump_K *= 1.02;
  }
  else{
    K_mc = st;
    if(s < burnin) jump_K *= 0.99;
  }

  for(t = 0; t < T; t++){    // Changes birth and death numbers with fixed P
    P = P_mc[t];
    rbir = r_mc*P*(1-P/K_mc)*dt; rdea = mu_mc*P*dt;

    if(ran() < 0.5){
      dL = (poisprob(birth_mc[t]+1,rbir) + poisprob(death_mc[t]+1,rdea)) -
          (poisprob(birth_mc[t],rbir) + poisprob(death_mc[t],rdea));
      al = exp(dL);
      if(ran() < al){ Li += dL; birth_mc[t]++; death_mc[t]++;}
    }
    else{
      if(birth_mc[t] > 0 && death_mc[t] > 0){
        dL = (poisprob(birth_mc[t]-1,rbir) + poisprob(death_mc[t]-1,rdea)) -
          (poisprob(birth_mc[t],rbir) + poisprob(death_mc[t],rdea));
        al = exp(dL);
        if(ran() < al){ Li += dL; birth_mc[t]--; death_mc[t]--;}
      }
    }
  }

  for(t = 1; t < T; t++){ // Makes local changes to P
    P = P_mc[t]; Pmo = P_mc[t-1];
    rbir = r_mc*P*(1-P/K_mc)*dt; rdea = mu_mc*P*dt;
    rbirmo = r_mc*Pmo*(1-Pmo/K_mc)*dt; rdeamo = mu_mc*Pmo*dt;

    if(ran() < 0.5){   // Increse P
      rbirnew = r_mc*(P+1)*(1-(P+1)/K_mc)*dt; rdeanew = mu_mc*(P+1)*dt;

      if(ran() < 0.5){
        ty = 0;
        dL = poisprob(birth_mc[t-1]+1,rbirmo) - poisprob(birth_mc[t-1],rbirmo)
           + poisprob(death_mc[t]+1,rdeanew) - poisprob(death_mc[t],rdea)
           + poisprob(birth_mc[t],rbirnew) - poisprob(birth_mc[t],rbir);
      }
      else{
        ty = 1;
        if(death_mc[t-1] == 0 || birth_mc[t] == 0) dL = lneg;
        else{
          dL = poisprob(death_mc[t-1]-1,rdeamo) - poisprob(death_mc[t-1],rdeamo)
             + poisprob(birth_mc[t]-1,rbirnew) - poisprob(birth_mc[t],rbir)
              + poisprob(death_mc[t],rdeanew) - poisprob(death_mc[t],rdea);
        }
      }
      if(t%mskip == 0){ m = t/mskip; dLob = binoprob(cp_mc,P+1,mea[m]) - binoprob(cp_mc,P,mea[m]);}
      else dLob = 0;
    }
    else{              // Decrease P
      if(P == 0){ dL = lneg; dLob = lneg;}
      else{
        rbirnew = r_mc*(P-1)*(1-(P-1)/K_mc)*dt; rdeanew = mu_mc*(P-1)*dt;

        if(ran() < 0.5){
          ty = 2;
          dL = poisprob(death_mc[t-1]+1,rdeamo) - poisprob(death_mc[t-1],rdeamo)
              + poisprob(birth_mc[t]+1,rbirnew) - poisprob(birth_mc[t],rbir)
              + poisprob(death_mc[t],rdeanew) - poisprob(death_mc[t],rdea);
        }
        else{
          ty = 3;
          if(death_mc[t] == 0 || birth_mc[t-1] == 0) dL = lneg;
          else{
            dL = poisprob(birth_mc[t-1]-1,rbirmo) - poisprob(birth_mc[t-1],rbirmo)
                + poisprob(death_mc[t]-1,rdeanew) - poisprob(death_mc[t],rdea)
                + poisprob(birth_mc[t],rbirnew) - poisprob(birth_mc[t],rbir);
          }
        }
        if(t%mskip == 0){ m = t/mskip; dLob = binoprob(cp_mc,P-1,mea[m]) - binoprob(cp_mc,P,mea[m]);}
        else dLob = 0;
      }
    }
 
    al = exp(dL+dLob);
    if(ran() < al){
      Li += dL; Lobi += dLob;
      switch(ty){
        case 0: birth_mc[t-1]++; death_mc[t]++; P_mc[t]++; break;
        case 1: death_mc[t-1]--; birth_mc[t]--; P_mc[t]++; break;
        case 2: death_mc[t-1]++; birth_mc[t]++; P_mc[t]--; break;
        case 3: birth_mc[t-1]--; death_mc[t]--; P_mc[t]--; break;
      }
    }
  }

  t = short(ran()*T);   // Randomly changes birth and death events
  if(ran() < 0.5){
    birth_mc[t]++; for(tt = t+1; tt < T; tt++) P_mc[tt]++;
    Lf = likelihood(); Lobf = observation();
    al = exp(Lf-Li+Lobf-Lobi);
    if(ran() < al){ Li = Lf; Lobi = Lobf;}
    else{ birth_mc[t]--; for(tt = t+1; tt < T; tt++) P_mc[tt]--;}
  }
  else{
    if(birth_mc[t] > 0){
      birth_mc[t]--; for(tt = t+1; tt < T; tt++) P_mc[tt]--;
      Lf = likelihood(); Lobf = observation();
      al = exp(Lf-Li+Lobf-Lobi);
      if(ran() < al){ Li = Lf; Lobi = Lobf;}
      else{ birth_mc[t]++; for(tt = t+1; tt < T; tt++) P_mc[tt]++;}
    }
  }

  if(ran() < 0.5){
    death_mc[t]++; for(tt = t+1; tt < T; tt++) P_mc[tt]--;
    Lf = likelihood(); Lobf = observation();
    al = exp(Lf-Li+Lobf-Lobi);
    if(ran() < al){ Li = Lf; Lobi = Lobf;}
    else{ death_mc[t]--; for(tt = t+1; tt < T; tt++) P_mc[tt]++;}
  }
  else{
    if(death_mc[t] > 0){
      death_mc[t]--; for(tt = t+1; tt < T; tt++) P_mc[tt]++;
      Lf = likelihood(); Lobf = observation();
      al = exp(Lf-Li+Lobf-Lobi);
      if(ran() < al){ Li = Lf; Lobi = Lobf;}
      else{ death_mc[t]++; for(tt = t+1; tt < T; tt++) P_mc[tt]--;}
    }
  }
}

void mbp()                                                                      // Makes a model-based proposal
{
  short t, P;
  double rbir_mc, rbir_pr, rdea_mc, rdea_pr, al;

  proposeparameters();
  if(r_pr < 0 || r_pr > 2 || mu_pr < 0 || K_pr < 0 || K_pr > 200 || cp_pr < 0 || cp_pr > 1) return;

  P_pr[0] = P0;

  for(t = 0; t < T; t++){
    P = P_mc[t]; rbir_mc = r_mc*P*(1-P/K_mc)*dt; rdea_mc = mu_mc*P*dt;
    P = P_pr[t]; rbir_pr = r_pr*P*(1-P/K_pr)*dt; rdea_pr = mu_pr*P*dt; if(rbir_pr < 0) return;

    if(rbir_pr > rbir_mc) birth_pr[t] = birth_mc[t] + poisson(rbir_pr-rbir_mc);
    else birth_pr[t] = bino(rbir_pr/rbir_mc,birth_mc[t]);

    if(rdea_pr > rdea_mc) death_pr[t] = death_mc[t] + poisson(rdea_pr-rdea_mc);
    else death_pr[t] = bino(rdea_pr/rdea_mc,death_mc[t]);

    P_pr[t+1] = P_pr[t] + birth_pr[t] - death_pr[t];
  }

  Lobf = observation_pr();

  al = exp(Lobf-Lobi
      + gammaprob(mu_pr,mu_alpha, mu_beta) - gammaprob(mu_mc,mu_alpha, mu_beta)
      + betaprob(cp_pr,cp_alpha, cp_beta) - betaprob(cp_mc,cp_alpha, cp_beta));

  ntr_mbp++;
  if(ran() < al){
    nac_mbp++;                                                               // Proposal accepted

    r_mc = r_pr;
    mu_mc = mu_pr;
    K_mc = K_pr;
    cp_mc = cp_pr;
    for(t = 0; t < T; t++){ birth_mc[t] = birth_pr[t]; death_mc[t] = death_pr[t]; P_mc[t] = P_pr[t];}

    Li = likelihood(); Lobi = Lobf;
    if(s < burnin){ varjump *= 1.02; if(varjump > 1.5) varjump = 1.5;}       // Adaptively increases j
  }
  else{                                                                      // Proposal rejected
    if(s < burnin) varjump *= 0.99;                                          // Adaptively reduces j
  }
}

void pmcmc()                                                          // A particle MCMC implementation
{
  short p, pp, t, P;
  double sum, al, z, fup = 1.02, muvar, muobs, varobs, r;

  if(s < burnin){ npart = short(npartf+0.5); if(npart == 0) npart = 1; if(npart > partmax) npart = partmax;}

  proposeparameters();
  if(r_pr < 0 || r_pr > 2 || mu_pr < 0 || K_pr < 0 || K_pr > 200 || cp_pr < 0 || cp_pr > 1) return;

  for(p = 0; p < npart; p++){ w_part[p] = 1; P_part[p] = P0;}

  skip = mskip;
  Lf = 0;
  for(t = 0; t < T; t++){
    for(p = 0; p < npart; p++){
      P = P_part[p];
      if(t%mskip == 0) w_part[p] *= exp(binoprob(cp_pr,P,mea[t/mskip]));

      P_part[p] = P + poisson(r_pr*P*(1-P/K_pr)*dt) - poisson(mu_pr*P*dt);
      if(P_part[p] < 0) w_part[p] = 0;
    }

    if(t == T-1 || t%skip == 0){    // Bootstrap
      sum = 0; for(p = 0; p < npart; p++){ sum += w_part[p]; wsum_part[p] = sum;}
      Lf += log(sum/npart);

      for(p = 0; p < npart; p++) P_partst[p] = P_part[p];

      for(p = 0; p < npart; p++){
        z = ran()*sum; pp = 0; while(pp < npart && z > wsum_part[pp]) pp++;
        P_part[p] = P_partst[pp];
        w_part[p] = 1;
      }
    }
  }

  al = exp(Lf-Li
      + gammaprob(mu_pr,mu_alpha, mu_beta) - gammaprob(mu_mc,mu_alpha, mu_beta)
      + betaprob(cp_pr,cp_alpha, cp_beta) - betaprob(cp_mc,cp_alpha, cp_beta));

  ntr_pmcmc++;
  if(ran() < al){
    nac_pmcmc++;

    r_mc = r_pr;
    mu_mc = mu_pr;
    K_mc = K_pr;
    cp_mc = cp_pr;

    Li = Lf;
    if(s < burnin) npartf /= fup;
  }
  else{
    if(s < burnin) npartf /= pow(fup,-part_ac/(1-part_ac));
  }
}

/* ADDITIONAL FUNCTIONS */

double betaprob(double x, double a, double b)                        // Log of beta probability distribution
{
  return (a-1)*log(x) + (b-1)*log(1-x) + lgamma(a+b) - lgamma(a) - lgamma(b);
}

double gammaprob(double x, double a, double b)                       // Log of gamma probability distribution
{
  return (a-1)*log(x) - b*x + a*log(b) - lgamma(a);
}

long poisson(double lam)                                             // Samples from Poisson distribution
{
  double L, p;
  long k;

  L = exp(-lam); k = 0; p = 1;
  do{
    k++;
    p *= ran();
  }while(p > L);
  return k-1;
}

double poisprob(long i, double lam)                                  // Log of Poission probability
{
  return (i*log(lam)-lam) - logsum[i];
}

long bino(double ratio, long nn)                                     // Samples from Binomial distribution
{
  long dn;
  double sum, u;

  u = ran(); dn = nn;
  dn = nn;
  sum = exp(nn*log(ratio));
  while(sum < u && dn > 0){ 
    dn--; sum += exp(logsum[nn]-logsum[dn]-logsum[nn-dn]+dn*log(ratio)+(nn-dn)*log(1-ratio));
  }

  return dn;
}

double binoprob(double ratio, long nn, long dn)                       // Log of binomial probability
{
  if(dn > nn) return lneg;
  return logsum[nn]-logsum[dn]-logsum[nn-dn]+dn*log(ratio)+(nn-dn)*log(1-ratio);
}

void simulate()                                                       // Simluates from the model
{
  short t, j, k;
  long P, bir, dea;

  do{
    P = P0;

    nmea = 0;
    for(t = 0; t < T; t++){
      P_mc[t] = P;

      bir = poisson(r_mc*P*(1-P/K_mc)*dt);
      dea = poisson(mu_mc*P*dt);

      birth_mc[t] = bir;
      death_mc[t] = dea;

      if(t%mskip == 0){
        j = 0; for(k = 0; k < P; k++) if(ran() < cp_mc) j++;
        mea[nmea] = j;
        meat[nmea] = t;
        nmea++;
      }

      P += bir - dea; if(P <= 0) break;
    }
  }while(t < T);  // Stops population extiction
}

void varcorr()                                            // Uses MCMC samples to estimate the covariance matrix
{
  short v, v2, f;
  double var[nvar];

  var[0] = r_mc; var[1] = mu_mc; var[2] = K_mc; var[3] = cp_mc;

  for(v = 0; v < nvar; v++){ varav[v] += var[v]; for(v2 = 0; v2 < nvar; v2++) sigav[v][v2] += var[v]*var[v2];}
  draw++;

  if(draw_burn < s/2){
    for(v = 0; v < nvar; v++){
      varav[v] -= varst[v][draw_burn]; 
      for(v2 = 0; v2 < nvar; v2++) sigav[v][v2] -= varst[v][draw_burn]*varst[v2][draw_burn];
    }
    draw--;
    draw_burn++;
  }

  if(s%100 == 0){
    for(v = 0; v < nvar; v++){ 
      for(v2 = 0; v2 < nvar; v2++) sigma[v][v2] = sigav[v][v2]/draw - (varav[v]/draw)*(varav[v2]/draw);
    }
    chol();
  }
}

void chol()                                                          // Performs the Cholesky decomposition
{
  short i, j, ii, jj, v1, v2;
  double aii, sum, A[nvar][nvar], Lch[nvar][nvar], Tch[nvar][nvar];

  for(v1 = 0; v1 < nvar; v1++){
    for(v2 = 0; v2 < nvar; v2++){
      A[v1][v2] = sigma[v1][v2];
      if(v1 == v2) Zchol[v1][v2] = 1; else Zchol[v1][v2] = 0;
    }
  }

  for(i = 0; i < nvar; i++){
    for(v1 = 0; v1 < nvar; v1++){
      for(v2 = 0; v2 < nvar; v2++){
        if(v1 == v2) Lch[v1][v2] = 1; else Lch[v1][v2] = 0;
      }
    }

    aii = A[i][i];
    Lch[i][i] = sqrt(aii);
    for(j = i+1; j < nvar; j++){
      Lch[j][i] = A[j][i]/sqrt(aii);
    }

    for(ii = i+1; ii < nvar; ii++){
      for(jj = i+1; jj < nvar; jj++){
        A[jj][ii] -= A[ii][i]*A[jj][i]/aii;
      }
    }
    A[i][i] = 1;
    for(j = i+1; j < nvar; j++){ A[j][i] = 0; A[i][j] = 0;}

    for(v1 = 0; v1 < nvar; v1++){
      for(v2 = 0; v2 < nvar; v2++){
        sum = 0; for(ii = 0; ii < nvar; ii++) sum += Zchol[v1][ii]*Lch[ii][v2];
        Tch[v1][v2] = sum;
      }
    }

    for(v1 = 0; v1 < nvar; v1++){
      for(v2 = 0; v2 < nvar; v2++){
        Zchol[v1][v2] = Tch[v1][v2];
      }
    }
  }
}

double ESS()                                                             // Calculates the effective sample size
{
  long s, i, num;
  double cor, av, av2, var, sum;

  num = nsamp-burnin;
  for(s = 0; s < num; s++) X[s] = varst[0][s+burnin];

  av = 0; av2 = 0;
  for(s = 0; s < num; s++){
    av += X[s];
    av2 += X[s]*X[s];
  }
  av /= num; av2 /= num;
  var = av2 - av*av;

  sum = 1;
  for(i = 1; i < num/2; i++){
    cor = 0;
    for(s = 0; s < num-i; s++) cor += (X[s]-av)*(X[s+i]-av);

    cor /= (num-i)*var;
    if(cor < 0.05) break;     // This truncates the sum to avoid spurious bias
    sum += 2*cor;
  }
  return num/sum;
}

void initialise()                                                  // Initialises variables used in the algorithm
{
  short i, s, v, v2;
  double var[nvar], sum;

  draw = 0; draw_burn = 0;
  ntr_mbp = 0; nac_mbp = 0;

  ntr_cp = 0; nac_cp = 0; jump_cp = cp_mc/10;
  ntr_mu = 0; nac_mu = 0; jump_mu = mu_mc/10;
  ntr_r = 0; nac_r = 0; jump_r = r_mc/10;
  ntr_K = 0; nac_K = 0; jump_K = K_mc/10;

  for(v = 0; v < nvar; v++){ varav[v] = 0; for(v2 = 0; v2 < nvar; v2++) sigav[v][v2] = 0;}

  for(s = 0; s < 10; s++){
    var[0] = r_mc + normal(0,r_mc/10);
    var[1] = mu_mc + normal(0,mu_mc/10);
    var[2] = K_mc + normal(0,K_mc/10);
    var[3] = cp_mc + normal(0,cp_mc/10);
    for(v = 0; v < nvar; v++){ varav[v] += var[v]; for(v2 = 0; v2 < nvar; v2++) sigav[v][v2] += var[v]*var[v2];}
    draw++;
  }

  sum = 0; logsum[0] = 0;
  for(i = 1; i < logsummax; i++){
    sum += log(i);
    logsum[i] = sum;
  }

  if(type == PMCMC) Li = lneg;
  else{ Li = likelihood(); Lobi = observation();}
}

double likelihood()                                                 // Calculates the latent process likelihood
{
  double L;
  long t;

  L = 0; 
  for(t = 0; t < T; t++){
    if(P_mc[t] < 0) return lneg;
    else{
      L += poisprob(birth_mc[t],r_mc*P_mc[t]*(1-P_mc[t]/K_mc)*dt) + poisprob(death_mc[t],mu_mc*P_mc[t]*dt);
    }
  }

  return L;
}

double observation()                                                  // Calculates the observation probability
{
  double L;
  short m;

  L = 0; for(m = 0; m < nmea; m++) L += binoprob(cp_mc,P_mc[meat[m]],mea[m]);
  return L;
}

double likelihood_pr()                                               // Calculates the latent process likelihood
{
  double L;
  long t;

  L = 0; 
  for(t = 0; t < T; t++){
    if(P_pr[t] < 0) return lneg;
    else{
      L += poisprob(birth_pr[t],r_pr*P_pr[t]*(1-P_pr[t]/K_pr)*dt) + poisprob(death_pr[t],mu_pr*P_pr[t]*dt);
    }
  }

  return L;
}

double observation_pr()                                              // Calculates the observation probability
{
  double L;
  short m;

  L = 0; for(m = 0; m < nmea; m++) L += binoprob(cp_pr,P_pr[meat[m]],mea[m]);
  return L;
}

void proposeparameters()                                           // Proposes a new set of parameters
{
  short v, v2;
  double norm[nvar], dva[nvar];

  for(v = 0; v < nvar; v++) norm[v] = normal(0,1);
  for(v = 0; v < nvar; v++){ dva[v] = 0; for(v2 = 0; v2 <= v; v2++) dva[v] += Zchol[v][v2]*norm[v2];}

  r_pr = r_mc + varjump*dva[0];
  mu_pr = mu_mc + varjump*dva[1];
  K_pr = K_mc + varjump*dva[2];
  cp_pr = cp_mc + varjump*dva[3];
}
